# Supplementary material for: Rubidium penta­aqua­(l-serine)cobalt(II) hexa­hydrogenhexa­molybdocobaltate(III) l-serine monosolvate deca­hydrate
Source: Acta Crystallogr Sect E Struct Rep Online. 2013 Oct 19;69(Pt 11):m612–3. doi: 10.1107/S1600536813028304 (PMC3884265; doi:10.1107/S1600536813028304)
Supplement: Supplementary file 2 [file e-69-0m612-Isup2.hkl]

# 
# h,k,l, Fc-squared, Fo-squared, sigma(Fo-squared) and status flag 
# 
data_I
_shelx_title '130509' 
_shelx_refln_list_code          4 
_shelx_F_calc_maximum     1086.79 
_exptl_crystal_F_000      3212.00 
_reflns_d_resolution_high  0.7701 
 
loop_ 
 _symmetry_equiv_pos_as_xyz 
 'x, y, z' 
 'x+1/2, -y+1/2, -z' 
 '-x, y+1/2, -z+1/2' 
 '-x+1/2, -y, z+1/2' 
 
_cell_length_a    10.8411 
_cell_length_b    11.5923 
_cell_length_c    34.8078 
_cell_angle_alpha  90.000 
_cell_angle_beta   90.000 
_cell_angle_gamma  90.000 
 
_shelx_F_squared_multiplier     1.000 
 
loop_ 
 _refln_index_h 
 _refln_index_k 
 _refln_index_l 
 _refln_F_squared_calc 
 _refln_F_squared_meas 
 _refln_F_squared_sigma 
 _refln_observed_status 
   2   0   0     5177.87     5348.88    106.92 o 
   4   0   0   468089.34   504263.34  29013.46 o 
   6   0   0    14753.65    17861.88    483.48 o 
   8   0   0   228368.02   242461.59  11760.47 o 
  10   0   0     9283.71     9687.20    354.48 o 
  12   0   0   103272.40   109401.38   4663.70 o 
  14   0   0     2485.12     2381.23    218.10 o 
   2   1   0     8101.67     6373.19     93.20 o 
   3   1   0     6629.83     7678.94    118.17 o 
   4   1   0    29655.45    32492.64    622.93 o 
   5   1   0     3089.09     2788.86     62.66 o 
   6   1   0        6.21       66.63     18.70 o 
   7   1   0     4635.82     4532.76    116.23 o 
   8   1   0    31863.05    31431.47    730.25 o 
   9   1   0    81474.10    78624.58   2184.17 o 
  10   1   0     6823.77     6466.81    189.44 o 
  11   1   0      592.06      732.71     77.24 o 
  12   1   0     8570.91     8590.15    283.34 o 
  13   1   0    12380.88    11388.47    366.53 o 
  14   1   0      218.67      175.65    125.26 o 
   0   2   0    13618.66    14324.96    376.19 o 
   1   2   0    14130.40    12438.58    265.85 o 
   2   2   0    10643.26     9575.11    155.58 o 
   3   2   0    62066.27    61454.00   1340.34 o 
   4   2   0       42.78       66.86     10.62 o 
   5   2   0        3.21       76.00     13.51 o 
   6   2   0      677.49      825.27     35.25 o 
   7   2   0    11957.98    11582.63    257.16 o 
   8   2   0    27242.01    25884.09    599.26 o 
   9   2   0      130.16      230.00     35.94 o 
  10   2   0     2035.49     2018.19     92.10 o 
  11   2   0    13873.29    12834.46    378.18 o 
  12   2   0     9070.68     8332.42    273.85 o 
  13   2   0       24.09       49.75     57.31 o 
   1   3   0   271091.03   296867.38  10030.00 o 
   2   3   0     4709.67     8246.29    130.01 o 
   3   3   0   330723.22   399637.56  15147.73 o 
   4   3   0    16903.03    19034.84    345.54 o 
   5   3   0    55184.95    55712.57   1265.79 o 
   6   3   0     9771.55     8637.41    174.98 o 
   7   3   0    64602.98    69028.01   1702.41 o 
   8   3   0    16208.72    17842.02    391.67 o 
   9   3   0    21890.63    21720.35    512.01 o 
  10   3   0     2543.00     2259.82     95.66 o 
  11   3   0    34123.35    36895.92    949.03 o 
  12   3   0    19137.01    20646.62    569.06 o 
  13   3   0     3341.68     3264.34    167.15 o 
   0   4   0    16591.82    15129.34    538.31 o 
   1   4   0    32495.64    32416.43    622.86 o 
   2   4   0    88828.34    85628.30   2092.44 o 
   3   4   0   109620.47   120409.23   3243.67 o 
   4   4   0       46.26      396.52     24.94 o 
   5   4   0    57127.59    58165.50   1365.08 o 
   6   4   0   282522.28   309029.09  11449.78 o 
   7   4   0     1076.57     1034.33     45.48 o 
   8   4   0     6528.55     6921.73    172.57 o 
   9   4   0    51955.98    54000.87   1396.05 o 
  10   4   0    57042.79    57767.62   1574.24 o 
  11   4   0      730.87      645.63     62.14 o 
  12   4   0     3435.45     3948.86    161.31 o 
  13   4   0     7807.73     7342.36    307.78 o 
   1   5   0     6553.84     5474.38    106.41 o 
   2   5   0     7710.15     8240.37    182.68 o 
   3   5   0     1492.10     1926.84     51.33 o 
   4   5   0     3719.79     3162.70     76.63 o 
   5   5   0       96.64       86.57     21.95 o 
   6   5   0    13258.12    13260.35    289.94 o 
   7   5   0        8.11        6.98     21.30 o 
   8   5   0    14542.53    14214.18    340.78 o 
   9   5   0     1384.74     1224.83     74.38 o 
  10   5   0     6337.65     5902.30    179.73 o 
  11   5   0      298.49      342.76     55.29 o 
  12   5   0     2371.86     2181.19    131.71 o 
  13   5   0      252.19      201.86     68.74 o 
   0   6   0     1378.61     1933.03     73.98 o 
   1   6   0    28144.37    24587.65    500.02 o 
   2   6   0   383155.19   405001.84  16399.39 o 
   3   6   0     2518.86     2243.38     61.99 o 
   4   6   0       35.43      124.03     22.61 o 
   5   6   0    10895.77    11191.81    240.79 o 
   6   6   0   226498.23   234655.78   8266.17 o 
   7   6   0    25844.01    24702.84    592.65 o 
   8   6   0      764.24      722.84     61.30 o 
   9   6   0    18631.92    19526.92    501.67 o 
  10   6   0    63715.59    64142.33   1853.42 o 
  11   6   0     3239.36     3820.64    154.39 o 
  12   6   0      286.46      368.66     72.74 o 
   1   7   0     8887.59    10400.40    232.71 o 
   2   7   0    13836.90    16168.59    326.55 o 
   3   7   0    20697.27    19978.69    412.06 o 
   4   7   0     1113.73     1118.43     47.15 o 
   5   7   0    19064.98    20243.15    446.34 o 
   6   7   0     3357.46     3445.63    110.77 o 
   7   7   0    30871.94    33802.56    817.21 o 
   8   7   0    34279.88    38765.25    966.18 o 
   9   7   0     9236.08     9203.09    271.26 o 
  10   7   0      281.97      471.15     58.27 o 
  11   7   0    27617.77    27833.46    787.69 o 
  12   7   0    12396.16    12440.51    472.45 o 
   0   8   0     2835.31     2337.55    104.93 o 
   1   8   0    11415.44    10054.77    227.66 o 
   2   8   0     1727.65     1302.98     55.52 o 
   3   8   0    22384.15    20980.90    489.48 o 
   4   8   0     6357.20     5422.01    165.59 o 
   5   8   0     8139.25     6923.03    188.81 o 
   6   8   0       62.84      127.64     34.40 o 
   7   8   0     3257.95     3023.14    110.10 o 
   8   8   0     2562.58     2671.88    118.65 o 
   9   8   0     2520.84     1973.80    110.26 o 
  10   8   0       13.78       14.43     40.87 o 
  11   8   0      737.61      526.73     74.38 o 
   1   9   0    27385.30    26938.44    704.01 o 
   2   9   0     4721.54     4237.70    138.06 o 
   3   9   0    25383.91    22149.81    542.11 o 
   4   9   0     2734.54     2154.98     86.18 o 
   5   9   0    37436.41    35946.43   1151.40 o 
   6   9   0     4619.27     4613.43    155.98 o 
   7   9   0     2511.12     2313.85     93.16 o 
   8   9   0     9801.55     9753.17    340.75 o 
   9   9   0    33021.36    32365.68   1498.53 o 
  10   9   0     4081.59     4148.65    224.42 o 
  11   9   0      707.40      749.96     94.67 o 
   0  10   0   137218.44   155746.91   7020.52 o 
   1  10   0     4028.72     3630.16    120.99 o 
   2  10   0    16527.17    18042.93    430.08 o 
   3  10   0     9822.31     9801.16    247.64 o 
   4  10   0   203458.64   217926.53   7760.00 o 
   5  10   0     2609.40     2640.31    106.99 o 
   6  10   0     3259.60     3236.07    119.13 o 
   7  10   0     7252.06     7811.09    249.56 o 
   8  10   0    96755.34    96637.55   3701.56 o 
   9  10   0      428.07      382.11     63.89 o 
  10  10   0     2127.36     2116.33    130.35 o 
   1  11   0      746.49      573.44     53.91 o 
   2  11   0       28.04       39.94     31.96 o 
   3  11   0     2644.24     2639.89    101.59 o 
   4  11   0     3698.63     3833.31    141.51 o 
   5  11   0    24831.88    24205.73    934.36 o 
   6  11   0     2003.31     1846.46    101.19 o 
   7  11   0       49.86       73.55     42.37 o 
   8  11   0       52.24       70.42     47.26 o 
   9  11   0     4910.75     4307.83    237.17 o 
   0  12   0     6785.59     6041.36    375.86 o 
   1  12   0     6564.26     5547.18    195.48 o 
   2  12   0      573.08      453.75     56.30 o 
   3  12   0     1753.49     1674.48     96.08 o 
   4  12   0    21359.22    18878.76    695.58 o 
   5  12   0      564.79      451.43     66.62 o 
   6  12   0     1608.65     1370.23     97.01 o 
   7  12   0     7274.23     6684.82    328.28 o 
   8  12   0    11161.68     9142.22    778.47 o 
   1  13   0    12287.43    12066.96    349.37 o 
   2  13   0      291.19      436.19     61.22 o 
   3  13   0    24789.11    25012.08   1150.82 o 
   4  13   0      560.35      475.62     64.36 o 
   5  13   0     8315.07     7516.35    384.11 o 
   6  13   0     4232.32     3764.01    233.40 o 
   7  13   0    15857.73    14528.36   1067.15 o 
   0  14   0     1057.52      927.80    118.73 o 
   1  14   0    24129.16    23107.58   1059.13 o 
   2  14   0    25396.36    24080.07    996.79 o 
   3  14   0    20242.70    18696.18    761.61 o 
   4  14   0      484.47      408.94     61.07 o 
   5  14   0     9210.27     7860.38    381.03 o 
   1  15   0      101.23       87.93     54.31 o 
   2   0   1     7077.43     5378.04    104.61 o 
   3   0   1      103.14       75.24      9.19 o 
   4   0   1      282.21      200.34     15.23 o 
   5   0   1     3998.91     3506.38     74.00 o 
   6   0   1     2990.44     2888.33     68.66 o 
   7   0   1     2468.46     2126.38     62.49 o 
   8   0   1     3251.19     3215.99    100.83 o 
   9   0   1    22532.13    23084.03    559.69 o 
  10   0   1     1664.02     1607.51     86.00 o 
  11   0   1     1329.01     1262.78     81.80 o 
  12   0   1        6.77       46.22     38.23 o 
  13   0   1    15432.48    15778.65    471.04 o 
  14   0   1      821.02      862.86    103.45 o 
 -14   1   1     8984.05     8926.42    851.84 o 
 -13   1   1    12449.06    12043.53    372.35 o 
 -12   1   1    10563.63    10730.14    315.50 o 
 -11   1   1     7870.90     7927.85    247.53 o 
 -10   1   1    11999.56    11953.10    305.28 o 
  -9   1   1    76752.84    78150.57   2134.63 o 
  -8   1   1     8928.78    10761.98    245.95 o 
  -7   1   1    12351.73    12799.83    268.34 o 
  -6   1   1     7559.66     7274.66    140.91 o 
  -5   1   1      589.78      259.09     19.46 o 
  -4   1   1     6818.01     7945.22    132.03 o 
  -3   1   1   101852.46   108920.64   2682.63 o 
  -2   1   1    10518.97    10290.44    148.06 o 
   2   1   1     9952.76     9968.01    145.36 o 
   3   1   1    98964.52   106020.20   2582.53 o 
   4   1   1     6650.98     7853.96    132.18 o 
   5   1   1     1000.33      885.78     29.71 o 
   6   1   1     8054.43     7810.02    156.89 o 
   7   1   1    11502.37    12048.94    256.35 o 
   8   1   1     9240.95    11216.06    251.89 o 
   9   1   1    75029.25    77268.15   2124.99 o 
  10   1   1    11344.39    11138.03    291.69 o 
  11   1   1     7035.93     7048.81    208.85 o 
  12   1   1    10445.46    10647.37    327.70 o 
  13   1   1    11433.79    11066.53    355.19 o 
  14   1   1     9173.82     9714.08    567.09 o 
 -13   2   1    14119.25    14330.34    455.56 o 
 -12   2   1    34800.43    35614.71    978.05 o 
 -11   2   1    28306.53    29371.19    773.39 o 
 -10   2   1     6728.10     7308.75    196.79 o 
  -9   2   1    42424.50    45848.10   1119.48 o 
  -8   2   1    62639.52    67704.23   1724.13 o 
  -7   2   1   102418.95   104504.77   2826.65 o 
  -6   2   1     4889.35     5188.30    112.01 o 
  -5   2   1    69558.70    75629.59   1795.02 o 
  -4   2   1    60208.73    61621.98   1347.58 o 
  -3   2   1   299925.94   358064.28  12975.17 o 
  -2   2   1    17290.74    18049.51    290.67 o 
  -1   2   1   265308.56   290997.75   9525.64 o 
   0   2   1   328570.03   352027.81  12217.23 o 
   1   2   1   267335.03   295229.84   9676.95 o 
   2   2   1    18522.94    19415.02    314.30 o 
   3   2   1   295557.50   354344.66  12747.03 o 
   4   2   1    66024.14    68103.57   1528.07 o 
   5   2   1    71987.93    78048.30   1867.63 o 
   6   2   1     5937.33     6361.04    130.42 o 
   7   2   1    99278.82   102008.59   2733.04 o 
   8   2   1    65148.13    69036.59   1746.62 o 
   9   2   1    43621.51    47568.38   1169.02 o 
  10   2   1     7415.00     8090.39    223.70 o 
  11   2   1    27395.06    28605.24    731.41 o 
  12   2   1    36513.32    37437.86   1020.92 o 
  13   2   1    13872.96    14561.76    459.27 o 
 -13   3   1     8307.74     7774.53    279.71 o 
 -12   3   1     1264.07     1418.32    100.79 o 
 -11   3   1     3325.83     3710.48    146.58 o 
 -10   3   1    11461.78    11372.64    302.53 o 
  -9   3   1    17938.94    17441.87    419.81 o 
  -8   3   1      752.74      749.89     47.79 o 
  -7   3   1      546.93      612.93     39.13 o 
  -6   3   1    34596.62    32829.24    720.03 o 
  -5   3   1    29455.40    28646.85    590.45 o 
  -4   3   1     2090.66     1869.21     46.81 o 
  -3   3   1    10101.73     8623.82    153.44 o 
  -2   3   1    10421.60    10931.09    179.19 o 
  -1   3   1    15508.77    13052.84    230.98 o 
   0   3   1      997.82     1035.54     24.37 o 
   1   3   1    15742.36    13312.97    318.41 o 
   2   3   1     9237.59     9606.90    210.29 o 
   3   3   1     9337.84     7926.06    137.11 o 
   4   3   1     2013.48     1660.81     40.54 o 
   5   3   1    27988.43    27728.82    579.96 o 
   6   3   1    33314.38    31713.46    691.59 o 
   7   3   1      923.05      952.12     51.85 o 
   8   3   1     1081.45     1088.28     52.90 o 
   9   3   1    17087.66    16946.33    402.44 o 
  10   3   1    12014.63    12043.10    332.71 o 
  11   3   1     3681.04     3814.14    155.98 o 
  12   3   1     1733.82     1798.77    106.61 o 
  13   3   1     7460.80     7103.79    276.66 o 
 -13   4   1     1821.52     1768.85    134.12 o 
 -12   4   1     3404.61     3554.41    158.26 o 
 -11   4   1    15833.54    14797.92    414.85 o 
 -10   4   1    27840.58    26342.66    684.88 o 
  -9   4   1    16667.70    16161.18    409.13 o 
  -8   4   1      888.30      902.78     50.89 o 
  -7   4   1     6531.24     6991.16    168.01 o 
  -6   4   1   147532.19   143823.45   4409.21 o 
  -5   4   1    37215.64    35230.11    775.77 o 
  -4   4   1    18684.65    20246.75    393.40 o 
  -3   4   1    55571.11    58946.83   1363.95 o 
  -2   4   1   106642.63    96551.45   2473.41 o 
  -1   4   1    34660.38    33268.42    655.81 o 
   0   4   1     1662.98     1363.29     39.56 o 
   1   4   1    35218.51    33876.53    671.89 o 
   2   4   1   104010.25    93408.16   2365.26 o 
   3   4   1    58364.28    60786.47   1411.91 o 
   4   4   1    19686.34    20965.78    404.92 o 
   5   4   1    35829.51    33139.52    719.43 o 
   6   4   1   143653.33   140925.53   4303.25 o 
   7   4   1     7560.63     8047.53    192.02 o 
   8   4   1     1558.72     1430.06     69.19 o 
   9   4   1    15920.57    15374.17    385.94 o 
  10   4   1    26664.27    24989.80    679.09 o 
  11   4   1    15664.68    14852.87    421.45 o 
  12   4   1     3110.94     3171.00    155.60 o 
  13   4   1     1842.48     1629.73    121.89 o 
 -13   5   1      497.37      494.74     85.42 o 
 -12   5   1     7200.64     7304.18    266.31 o 
 -11   5   1    32687.48    34303.44    890.80 o 
 -10   5   1      919.80      947.10     77.20 o 
  -9   5   1      392.87      528.72     51.44 o 
  -8   5   1     2296.64     2581.83     99.23 o 
  -7   5   1    66850.29    71938.34   1833.18 o 
  -6   5   1    10969.76    12055.74    254.82 o 
  -5   5   1     9645.92    10340.94    211.70 o 
  -4   5   1    14475.14    15333.63    294.07 o 
  -3   5   1   141366.28   162792.23   4766.08 o 
  -2   5   1   112528.92   127112.68   3453.97 o 
  -1   5   1     4654.49     5040.53     93.68 o 
   0   5   1       55.33       95.88     14.84 o 
   1   5   1     4357.36     4575.55     86.49 o 
   2   5   1   108184.65   122475.82   3285.33 o 
   3   5   1   146548.08   166943.28   4940.07 o 
   4   5   1    14646.59    15312.51    291.55 o 
   5   5   1    10915.62    11551.29    235.30 o 
   6   5   1    11786.36    12803.17    270.28 o 
   7   5   1    69240.39    75285.32   1954.26 o 
   8   5   1     3410.91     3727.18    110.95 o 
   9   5   1      540.28      717.18     57.86 o 
  10   5   1     1203.93     1234.36     81.46 o 
  11   5   1    32853.63    35056.59    926.97 o 
  12   5   1     7162.50     7360.20    257.60 o 
  13   5   1      628.86      671.72     89.64 o 
 -12   6   1      948.52      860.19     99.85 o 
 -11   6   1    12584.32    13151.58    402.01 o 
 -10   6   1    16582.74    15001.71    425.88 o 
  -9   6   1     3664.97     3609.66    133.96 o 
  -8   6   1      308.86      292.07     41.24 o 
  -7   6   1    55720.50    55591.81   1434.11 o 
  -6   6   1    99985.37    97190.30   2809.52 o 
  -5   6   1    16301.99    16078.54    346.98 o 
  -4   6   1      480.15      576.64     33.85 o 
  -3   6   1     7873.73     7217.08    144.40 o 
  -2   6   1   150396.28   139148.28   4228.61 o 
  -1   6   1     9914.69     8644.39    170.28 o 
   0   6   1      522.33      784.04     32.45 o 
   1   6   1    11013.42     9897.02    193.03 o 
   2   6   1   150132.73   140844.52   4256.68 o 
   3   6   1     7241.73     7108.01    157.71 o 
   4   6   1     1088.86     1209.87     48.58 o 
   5   6   1    17885.32    17580.51    373.90 o 
   6   6   1   100295.34    98482.25   2825.67 o 
   7   6   1    52720.14    53174.83   1367.85 o 
   8   6   1      232.87      269.74     42.55 o 
   9   6   1     4552.31     4319.98    152.00 o 
  10   6   1    16020.76    14776.25    415.34 o 
  11   6   1    12671.97    13263.56    405.39 o 
  12   6   1     1028.15      742.99     88.70 o 
 -12   7   1      634.25      617.89     83.68 o 
 -11   7   1      481.19      431.19     78.04 o 
 -10   7   1     8806.40     8384.84    269.31 o 
  -9   7   1    18399.99    17460.55    538.09 o 
  -8   7   1     2557.72     2365.41    106.18 o 
  -7   7   1     1205.03     1149.66     65.25 o 
  -6   7   1     5090.94     5192.24    146.65 o 
  -5   7   1    39009.35    37308.20    891.36 o 
  -4   7   1     3467.97     2977.55     90.60 o 
  -3   7   1     9352.30     8157.94    176.50 o 
  -2   7   1     3727.29     3799.93     94.79 o 
  -1   7   1    13447.15    12345.98    261.98 o 
   0   7   1     3064.15     2771.42     72.10 o 
   1   7   1    14328.74    12907.72    299.98 o 
   2   7   1     4417.00     4293.04    102.73 o 
   3   7   1     9033.86     7878.78    184.94 o 
   4   7   1     2534.64     2213.01     66.96 o 
   5   7   1    39923.83    38094.29    925.60 o 
   6   7   1     6373.50     6374.50    162.17 o 
   7   7   1     1858.23     1749.46     75.63 o 
   8   7   1     2207.83     2021.83     98.64 o 
   9   7   1    17861.47    17382.10    485.74 o 
  10   7   1     9205.69     8821.25    330.91 o 
  11   7   1      474.14      428.50     68.41 o 
  12   7   1      616.16      656.90     91.07 o 
 -11   8   1    11622.80    11132.02    461.33 o 
 -10   8   1     7495.98     7421.32    305.02 o 
  -9   8   1    49522.18    50609.13   1379.34 o 
  -8   8   1    13875.53    14654.19    378.66 o 
  -7   8   1    38685.11    39300.97    991.24 o 
  -6   8   1    12742.86    13880.25    319.30 o 
  -5   8   1   102391.21   108178.22   3120.51 o 
  -4   8   1    27831.88    28715.67    653.05 o 
  -3   8   1    76114.58    79959.63   2143.46 o 
  -2   8   1     8351.32     9137.05    196.83 o 
  -1   8   1   104941.68   110599.21   3134.10 o 
   0   8   1    66026.85    73342.41   1877.05 o 
   1   8   1   102596.63   110963.17   3150.14 o 
   2   8   1     8528.90     9141.55    204.60 o 
   3   8   1    80621.81    82647.51   2222.35 o 
   4   8   1    28467.69    29258.73    667.90 o 
   5   8   1    96840.48   103433.74   2951.65 o 
   6   8   1    13339.76    14255.37    335.78 o 
   7   8   1    41872.87    43178.57   1093.69 o 
   8   8   1    14735.72    15815.04    402.07 o 
   9   8   1    47705.35    48689.05   1546.95 o 
  10   8   1     7725.10     7709.13    280.72 o 
  11   8   1    11523.03    11084.92    488.21 o 
 -11   9   1     2182.39     2198.41    143.18 o 
 -10   9   1      203.61      226.10     58.00 o 
  -9   9   1    11852.72    11159.37    339.05 o 
  -8   9   1     7547.40     8135.17    240.89 o 
  -7   9   1    15350.91    16559.58    430.04 o 
  -6   9   1     5385.36     5430.11    161.63 o 
  -5   9   1    25763.48    25359.08    810.57 o 
  -4   9   1    20253.79    20211.24    466.52 o 
  -3   9   1    36084.73    36520.20    887.32 o 
  -2   9   1      323.47      431.66     39.92 o 
  -1   9   1    31956.22    32909.38    776.77 o 
   0   9   1     1109.18     1524.78     54.32 o 
   1   9   1    29779.34    30009.48    699.84 o 
   2   9   1      497.47      541.70     44.07 o 
   3   9   1    36104.60    36373.68    894.14 o 
   4   9   1    17523.59    17127.61    401.15 o 
   5   9   1    25576.38    25563.18    615.24 o 
   6   9   1     6915.00     6949.07    202.78 o 
   7   9   1    14453.95    15502.36    401.23 o 
   8   9   1     6881.68     7498.70    229.20 o 
   9   9   1    11195.68    10369.87    328.85 o 
  10   9   1      300.21      309.02     55.57 o 
  11   9   1     1903.20     1844.02    130.92 o 
 -10  10   1      785.84      757.38     82.76 o 
  -9  10   1     2461.35     2064.31    117.60 o 
  -8  10   1     3473.41     3285.41    150.94 o 
  -7  10   1      474.28      532.67     60.99 o 
  -6  10   1     5365.06     4813.49    222.41 o 
  -5  10   1     5063.46     4544.11    166.30 o 
  -4  10   1     3307.03     3585.85    128.21 o 
  -3  10   1     1126.95     1003.27     65.04 o 
  -2  10   1     3923.29     3555.33    120.00 o 
  -1  10   1      748.06      662.11     50.79 o 
   0  10   1     2618.07     2622.36     95.98 o 
   1  10   1      865.21      703.74     51.06 o 
   2  10   1     3050.82     2902.19    106.85 o 
   3  10   1     1072.69      936.57     62.30 o 
   4  10   1     3219.43     3312.77    127.60 o 
   5  10   1     5702.19     5207.93    169.52 o 
   6  10   1     5247.14     4829.20    172.26 o 
   7  10   1      737.57      713.58     68.50 o 
   8  10   1     3741.94     3748.63    164.74 o 
   9  10   1     2866.41     2455.03    129.00 o 
  10  10   1      983.16      857.55     93.78 o 
  -9  11   1     6261.55     5132.03    363.26 o 
  -8  11   1    16791.76    16615.55    668.59 o 
  -7  11   1      928.23      897.06     74.44 o 
  -6  11   1     2981.41     2916.83    125.97 o 
  -5  11   1    27511.08    25467.97   1120.26 o 
  -4  11   1     5108.88     5271.63    178.81 o 
  -3  11   1     6546.99     6523.87    197.89 o 
  -2  11   1     1548.54     1518.17     79.66 o 
  -1  11   1     5398.68     5276.29    158.46 o 
   0  11   1     1345.82     1303.86     71.61 o 
   1  11   1     5311.53     5015.27    155.96 o 
   2  11   1     1862.16     1722.60     80.31 o 
   3  11   1     5978.95     5886.30    179.72 o 
   4  11   1     4761.59     4989.10    162.37 o 
   5  11   1    27441.68    25858.46    767.41 o 
   6  11   1     3046.99     3014.51    130.32 o 
   7  11   1      978.16      986.29     79.32 o 
   8  11   1    15576.67    15130.60    666.94 o 
   9  11   1     6460.03     5555.63    313.00 o 
  -8  12   1    25976.95    27184.24   1065.88 o 
  -7  12   1    15131.90    14842.63    733.01 o 
  -6  12   1     4018.58     4111.34    201.73 o 
  -5  12   1    29002.14    30714.21   1203.44 o 
  -4  12   1    81294.00    89256.01   3205.10 o 
  -3  12   1    21274.50    22623.84    686.21 o 
  -2  12   1     3018.77     3348.86    130.00 o 
  -1  12   1    36292.34    38126.70    945.36 o 
   0  12   1    59317.34    64546.59   1846.98 o 
   1  12   1    34376.10    34955.30   1356.06 o 
   2  12   1     2353.81     2661.13    112.83 o 
   3  12   1    22555.21    24680.11    926.33 o 
   4  12   1    80834.25    86875.90   2656.74 o 
   5  12   1    26545.32    28586.86    986.22 o 
   6  12   1     3447.50     3766.80    157.32 o 
   7  12   1    16635.89    16765.40    554.75 o 
   8  12   1    25678.30    26057.68   1485.30 o 
  -7  13   1     1619.71     1486.55    128.33 o 
  -6  13   1     2048.59     1670.55    126.42 o 
  -5  13   1     1774.11     1365.73     97.88 o 
  -4  13   1      618.90      519.00     71.47 o 
  -3  13   1     1173.53     1263.25     90.39 o 
  -2  13   1      227.09      199.58     49.14 o 
  -1  13   1     1286.54     1262.75     82.95 o 
   0  13   1      134.73      124.62     46.72 o 
   1  13   1      972.72     1028.45     75.81 o 
   2  13   1      443.43      349.60     57.77 o 
   3  13   1     1278.81     1370.33     94.02 o 
   4  13   1      863.77      836.08     75.63 o 
   5  13   1     1339.95     1074.93     86.73 o 
   6  13   1     2408.15     2126.46    131.13 o 
   7  13   1     1679.30     1579.11    130.33 o 
  -5  14   1     3895.73     2703.15    216.38 o 
  -4  14   1      568.43      562.70     71.09 o 
  -3  14   1    10411.46     7841.39    535.49 o 
  -2  14   1    19045.41    15312.32    487.71 o 
  -1  14   1    10040.28     8520.24    335.44 o 
   0  14   1       21.20       29.74     37.17 o 
   1  14   1    10964.76     8987.77    310.32 o 
   2  14   1    18298.22    14026.70    483.88 o 
   3  14   1     9279.97     6931.35    367.30 o 
   4  14   1      662.14      646.01     75.94 o 
   5  14   1     4488.53     3223.27    234.71 o 
  -1  15   1    21259.21    19599.27   1444.66 o 
   0  15   1      173.27      163.37     54.14 o 
   1  15   1    21296.82    21189.72    838.27 o 
   2   0   2   130517.55   144738.75   3738.36 o 
   3   0   2    21104.54    21538.82    358.80 o 
   4   0   2   213382.88   216405.00   6649.86 o 
   5   0   2     5821.82     6078.00    112.38 o 
   6   0   2    17372.35    19744.08    382.84 o 
   7   0   2     4941.87     4833.71    112.30 o 
   8   0   2   155998.78   166022.47   5122.41 o 
   9   0   2      257.24      304.66     38.58 o 
  10   0   2     1394.94     1744.04     87.84 o 
  11   0   2     3993.88     4427.41    151.61 o 
  12   0   2    38459.15    39342.25   1060.06 o 
  13   0   2      147.67      121.32     54.61 o 
  14   0   2    14474.21    14844.48    535.10 o 
 -14   1   2      583.78      672.61    173.16 o 
 -13   1   2    17245.99    16357.15    496.46 o 
 -12   1   2     1630.53     1709.58    102.20 o 
 -11   1   2       70.46       84.19     43.35 o 
 -10   1   2     3422.53     3036.13    114.95 o 
  -9   1   2    20824.79    20700.09    498.02 o 
  -8   1   2      270.00      414.74     39.73 o 
  -7   1   2     8636.62     8608.96    181.10 o 
  -6   1   2     4182.22     3880.77     85.15 o 
  -5   1   2      406.33      490.67     23.42 o 
  -4   1   2    18263.78    18179.48    315.33 o 
  -3   1   2      341.87      256.11     22.14 o 
  -2   1   2    16866.87    13726.13    279.01 o 
   2   1   2    15375.76    12537.55    185.11 o 
   3   1   2      341.61      218.39     20.55 o 
   4   1   2    20552.44    20567.28    367.19 o 
   5   1   2      397.90      430.50     21.10 o 
   6   1   2     3348.00     3093.11     75.93 o 
   7   1   2     9030.89     9088.85    184.59 o 
   8   1   2      356.41      478.91     39.64 o 
   9   1   2    20245.68    19770.79    498.16 o 
  10   1   2     3912.82     3354.77    120.59 o 
  11   1   2      101.97       43.80     39.56 o 
  12   1   2     2010.84     2098.38    131.87 o 
  13   1   2    17173.87    16742.12    516.55 o 
  14   1   2      445.91      367.85    122.45 o 
 -13   2   2      137.30      117.10     60.00 o 
 -12   2   2    11834.81    11250.79    331.38 o 
 -11   2   2     2582.10     2420.08    121.66 o 
 -10   2   2     2039.29     2063.62     97.43 o 
  -9   2   2     1093.37     1004.96     60.07 o 
  -8   2   2     4379.55     4476.91    124.13 o 
  -7   2   2    12940.92    11672.84    254.46 o 
  -6   2   2     3399.02     3197.19     72.91 o 
  -5   2   2    15626.37    14891.38    284.34 o 
  -4   2   2     7033.16     7163.35    125.65 o 
  -3   2   2    24403.02    21983.47    390.16 o 
  -2   2   2     2004.62     1721.33     30.41 o 
  -1   2   2    65071.46    55699.22   1127.19 o 
   0   2   2    34945.61    30067.26    856.90 o 
   1   2   2    72945.81    63360.20   1326.99 o 
   2   2   2     2008.27     1847.77     33.44 o 
   3   2   2    19992.84    18262.89    311.22 o 
   4   2   2     6852.62     6994.77    124.40 o 
   5   2   2    18245.90    17052.01    331.08 o 
   6   2   2     3438.69     3318.82     81.62 o 
   7   2   2    11036.45     9998.50    219.23 o 
   8   2   2     3675.83     3806.36    106.98 o 
   9   2   2      823.83      729.68     54.72 o 
  10   2   2     2313.09     2263.90     98.78 o 
  11   2   2     2164.53     2044.42    106.23 o 
  12   2   2    11644.64    11106.25    355.21 o 
  13   2   2      139.95      120.08     57.65 o 
 -13   3   2       68.69      119.89     61.95 o 
 -12   3   2     6439.53     6460.56    218.09 o 
 -11   3   2     9811.30    10422.26    281.04 o 
 -10   3   2     9276.79     9619.46    270.12 o 
  -9   3   2     4121.65     4147.40    124.70 o 
  -8   3   2     4604.24     5257.45    136.06 o 
  -7   3   2    37325.41    39399.62    890.56 o 
  -6   3   2    10637.14    11399.95    237.48 o 
  -5   3   2    30731.28    33208.16    680.68 o 
  -4   3   2    15462.09    16306.56    297.88 o 
  -3   3   2   109822.54   124342.45   3285.75 o 
  -2   3   2    10580.11    10955.50    176.69 o 
  -1   3   2    24586.73    24244.93    410.51 o 
   0   3   2    20578.49    20172.46    336.66 o 
   1   3   2    25540.80    25443.99    436.10 o 
   2   3   2     7366.10     7758.81    124.76 o 
   3   3   2   111549.59   126651.07   3363.92 o 
   4   3   2    17340.21    18013.11    328.90 o 
   5   3   2    32278.37    35105.16    719.91 o 
   6   3   2     8719.28     9746.23    195.39 o 
   7   3   2    38355.28    40319.07    913.26 o 
   8   3   2     5637.75     6371.03    162.35 o 
   9   3   2     4261.71     4200.65    134.65 o 
  10   3   2     8368.99     8673.49    260.24 o 
  11   3   2    10730.55    11286.63    314.99 o 
  12   3   2     6968.55     7103.01    239.26 o 
  13   3   2       44.60       55.20     47.91 o 
 -13   4   2     3607.42     3409.24    170.98 o 
 -12   4   2     1049.09      941.07     87.17 o 
 -11   4   2     7483.26     7115.00    226.83 o 
 -10   4   2    38942.69    39382.27   1033.92 o 
  -9   4   2    11161.79    11774.31    294.67 o 
  -8   4   2    16580.96    17660.16    435.19 o 
  -7   4   2     5753.84     5291.11    137.41 o 
  -6   4   2    92064.94    94236.88   2545.12 o 
  -5   4   2    42883.66    44897.82   1005.35 o 
  -4   4   2    24274.73    25016.37    493.67 o 
  -3   4   2    30286.59    29597.99    579.06 o 
  -2   4   2    64889.72    60465.03   1349.21 o 
  -1   4   2    70710.28    66805.40   1504.18 o 
   0   4   2    13728.10    17835.97    311.05 o 
   1   4   2    78505.13    73094.78   1683.11 o 
   2   4   2    64080.31    59891.06   1332.81 o 
   3   4   2    25345.68    25333.73    486.23 o 
   4   4   2    25480.30    26444.82    530.01 o 
   5   4   2    47666.66    49489.35   1119.77 o 
   6   4   2    89715.79    93201.86   2479.16 o 
   7   4   2     5310.41     5003.91    125.61 o 
   8   4   2    18251.16    19354.13    441.82 o 
   9   4   2    12391.69    12857.94    329.04 o 
  10   4   2    36702.12    37163.41    970.03 o 
  11   4   2     6716.25     6466.93    221.83 o 
  12   4   2     1354.79     1130.93     92.21 o 
  13   4   2     4004.37     3879.46    189.10 o 
 -13   5   2      715.71      629.17     88.72 o 
 -12   5   2     1508.32     1331.76    107.26 o 
 -11   5   2     7374.74     7183.66    245.09 o 
 -10   5   2    15775.90    15721.15    432.09 o 
  -9   5   2      946.51      893.31     64.72 o 
  -8   5   2      854.54      804.38     56.44 o 
  -7   5   2     5862.80     5428.95    144.69 o 
  -6   5   2    16300.88    16081.88    349.03 o 
  -5   5   2     1384.38     1137.26     47.26 o 
  -4   5   2    10905.89     9783.98    200.42 o 
  -3   5   2       90.64      132.93     17.23 o 
  -2   5   2     7557.07     6605.81    135.66 o 
  -1   5   2     6168.41     5751.60    109.73 o 
   0   5   2     2981.62     2250.27     50.17 o 
   1   5   2     6061.95     5632.79    107.51 o 
   2   5   2     6514.71     5720.40    113.70 o 
   3   5   2      154.59      171.09     18.54 o 
   4   5   2    12945.28    11362.40    231.90 o 
   5   5   2     1327.61     1094.65     42.64 o 
   6   5   2    14463.76    15038.84    314.21 o 
   7   5   2     6562.57     6137.49    157.82 o 
   8   5   2     1239.93     1134.98     61.32 o 
   9   5   2      770.34      785.32     62.79 o 
  10   5   2    14693.58    14596.82    398.53 o 
  11   5   2     6442.81     6358.72    228.06 o 
  12   5   2     1618.45     1463.94    112.55 o 
  13   5   2      434.98      447.65     72.95 o 
 -12   6   2     2737.32     2565.34    149.90 o 
 -11   6   2       17.02       34.48     34.56 o 
 -10   6   2    25266.81    25163.65    672.87 o 
  -9   6   2     6360.51     6222.98    197.95 o 
  -8   6   2    10986.72    10926.56    278.63 o 
  -7   6   2    29714.47    28557.38    689.80 o 
  -6   6   2    95419.23    97938.49   2780.05 o 
  -5   6   2    39756.23    40939.10    952.56 o 
  -4   6   2     6310.50     6371.54    134.40 o 
  -3   6   2     3077.93     3210.41     74.27 o 
  -2   6   2   183921.67   183966.78   5848.61 o 
  -1   6   2    23631.27    23380.63    473.50 o 
   0   6   2     2289.09     2036.56     59.03 o 
   1   6   2    25940.16    25815.64    526.74 o 
   2   6   2   185164.22   184661.88   5869.70 o 
   3   6   2     3969.48     4128.64     92.73 o 
   4   6   2     5814.38     5947.56    128.48 o 
   5   6   2    41320.07    42070.02    912.85 o 
   6   6   2    98646.43    99059.38   2806.95 o 
   7   6   2    28051.67    27115.70    655.17 o 
   8   6   2     8963.62     9095.99    229.64 o 
   9   6   2     6550.18     6362.61    195.01 o 
  10   6   2    27878.06    27790.44    739.16 o 
  11   6   2        6.78       40.78     40.81 o 
  12   6   2     2039.32     1918.05    137.70 o 
 -12   7   2     1806.16     1735.52    117.83 o 
 -11   7   2    15565.40    15328.51    578.66 o 
 -10   7   2     3653.06     3418.92    144.88 o 
  -9   7   2     5662.82     5747.08    193.35 o 
  -8   7   2     5328.60     5277.66    166.59 o 
  -7   7   2    16849.33    18564.29    437.42 o 
  -6   7   2      121.81      167.27     27.71 o 
  -5   7   2     4528.46     4567.33    124.52 o 
  -4   7   2    10117.41    11173.40    218.13 o 
  -3   7   2    18226.19    19054.55    393.85 o 
  -2   7   2     2327.38     2427.77     66.82 o 
  -1   7   2    12127.58    12441.80    260.42 o 
   0   7   2      611.39      753.63     34.11 o 
   1   7   2    12110.46    12807.48    255.80 o 
   2   7   2     1387.00     1515.55     51.53 o 
   3   7   2    17954.08    19053.21    396.63 o 
   4   7   2    11035.74    12216.23    293.05 o 
   5   7   2     4182.13     4190.11    115.48 o 
   6   7   2      273.21      346.24     40.69 o 
   7   7   2    15051.34    16680.79    396.05 o 
   8   7   2     5789.08     5865.14    168.15 o 
   9   7   2     4677.68     4812.11    159.76 o 
  10   7   2     3537.33     3162.52    139.38 o 
  11   7   2    14190.68    14298.48    448.95 o 
  12   7   2     1799.65     1715.99    125.43 o 
 -11   8   2     4741.70     3972.65    187.87 o 
 -10   8   2     3253.71     3371.11    172.21 o 
  -9   8   2      607.11      723.19     66.56 o 
  -8   8   2     6527.36     6121.69    197.29 o 
  -7   8   2     8505.01     7859.22    229.26 o 
  -6   8   2     2261.66     2074.24     83.90 o 
  -5   8   2     9387.92     8830.63    222.81 o 
  -4   8   2     1599.74     1392.25     58.08 o 
  -3   8   2     3701.33     3432.41    109.64 o 
  -2   8   2     1718.04     1525.57     58.92 o 
  -1   8   2     7820.04     7109.28    168.31 o 
   0   8   2    10986.86    10117.66    224.46 o 
   1   8   2     9203.69     8512.72    198.39 o 
   2   8   2     2030.14     1814.16     66.42 o 
   3   8   2     2955.69     2786.04     96.56 o 
   4   8   2     1890.21     1727.22     70.27 o 
   5   8   2     9604.05     8768.24    272.85 o 
   6   8   2     2660.93     2403.02     92.38 o 
   7   8   2     8050.74     7528.52    218.68 o 
   8   8   2     7141.01     6866.53    245.50 o 
   9   8   2      735.96      744.74     79.17 o 
  10   8   2     2710.18     2998.59    140.87 o 
  11   8   2     4670.32     3911.68    230.01 o 
 -11   9   2     4172.99     4084.99    327.04 o 
 -10   9   2      157.55      160.70     51.84 o 
  -9   9   2    13531.89    13180.95    489.03 o 
  -8   9   2      381.38      403.96     59.35 o 
  -7   9   2     3647.28     3476.01    136.47 o 
  -6   9   2     3335.04     3022.31    133.56 o 
  -5   9   2    18151.29    17642.47    675.79 o 
  -4   9   2     1375.40     1370.49     66.21 o 
  -3   9   2     3124.39     2827.56     90.46 o 
  -2   9   2     4097.57     3849.77    114.60 o 
  -1   9   2     8129.04     7524.38    256.67 o 
   0   9   2      155.72      291.63     34.32 o 
   1   9   2     8140.82     7730.26    189.16 o 
   2   9   2     4146.74     4091.20    123.50 o 
   3   9   2     3459.92     3096.01    104.50 o 
   4   9   2     1996.11     1993.85     78.69 o 
   5   9   2    19549.54    18729.04    474.78 o 
   6   9   2     3471.12     3261.16    120.80 o 
   7   9   2     3225.55     3016.49    123.36 o 
   8   9   2      389.30      514.98     55.41 o 
   9   9   2    15471.47    15261.14    519.81 o 
  10   9   2      158.93      139.56     56.52 o 
  11   9   2     3095.56     3082.31    215.76 o 
 -10  10   2    12487.68    13089.84    539.26 o 
  -9  10   2     3768.11     3631.58    153.12 o 
  -8  10   2    54948.49    56037.31   2142.49 o 
  -7  10   2     2391.15     2556.11    109.13 o 
  -6  10   2     4574.73     4914.53    157.11 o 
  -5  10   2     1927.06     1933.01     90.58 o 
  -4  10   2   100173.93   107959.89   3246.84 o 
  -3  10   2    12818.47    14080.38    344.20 o 
  -2  10   2    19910.21    21867.47    512.07 o 
  -1  10   2     1373.78     1408.98     65.09 o 
   0  10   2    63879.65    71067.47   1943.04 o 
   1  10   2     1466.47     1535.48     66.97 o 
   2  10   2    19846.32    21700.33    555.64 o 
   3  10   2    13333.82    14828.85    361.63 o 
   4  10   2    97220.80   106171.72   3151.82 o 
   5  10   2     1597.63     1603.21     84.19 o 
   6  10   2     5610.34     5849.02    183.38 o 
   7  10   2     2608.51     2906.07    124.48 o 
   8  10   2    51006.43    55886.17   1678.21 o 
   9  10   2     3572.32     3480.81    167.26 o 
  10  10   2    14725.77    14865.82    718.19 o 
  -9  11   2     4581.68     3971.16    313.13 o 
  -8  11   2     1342.27     1346.00     93.45 o 
  -7  11   2     3120.62     3074.57    180.63 o 
  -6  11   2      173.26      226.80     46.81 o 
  -5  11   2     7984.34     7035.14    325.97 o 
  -4  11   2     2423.48     2675.49    111.86 o 
  -3  11   2      442.16      429.11     52.01 o 
  -2  11   2      452.93      534.65     52.52 o 
  -1  11   2     3983.10     3894.16    144.99 o 
   0  11   2      974.34     1098.31     66.34 o 
   1  11   2     4214.24     4232.57    137.84 o 
   2  11   2      425.60      519.26     52.15 o 
   3  11   2      629.48      633.97     59.89 o 
   4  11   2     2126.65     2358.49    107.67 o 
   5  11   2     8891.52     8280.12    253.29 o 
   6  11   2      174.56      225.29     50.74 o 
   7  11   2     2637.49     2764.82    126.64 o 
   8  11   2     1491.44     1582.11    105.26 o 
   9  11   2     5421.71     5266.93    334.80 o 
  -8  12   2     3025.99     2396.41    218.09 o 
  -7  12   2     3578.40     3059.94    209.07 o 
  -6  12   2      627.89      558.55     65.43 o 
  -5  12   2      431.08      443.13     57.55 o 
  -4  12   2     3534.44     3006.75    161.60 o 
  -3  12   2     6586.37     6052.12    316.22 o 
  -2  12   2      163.61      144.14     44.33 o 
  -1  12   2     2107.96     1926.50     97.33 o 
   0  12   2     4165.58     3708.94    143.04 o 
   1  12   2     2430.13     2067.12    115.92 o 
   2  12   2      255.15      200.92     43.22 o 
   3  12   2     6351.97     6023.80    243.71 o 
   4  12   2     3946.45     3306.57    145.88 o 
   5  12   2      523.40      465.41     64.78 o 
   6  12   2      475.04      495.59     67.88 o 
   7  12   2     3430.93     2918.23    149.67 o 
   8  12   2     3864.50     3131.16    219.56 o 
  -7  13   2    11550.79    12109.20    585.28 o 
  -6  13   2     2737.25     2368.54    162.16 o 
  -5  13   2     5477.82     5235.42    305.84 o 
  -4  13   2       82.01       84.25     40.32 o 
  -3  13   2     8248.26     8150.75    425.23 o 
  -2  13   2      830.64      889.80     77.76 o 
  -1  13   2     2725.82     2645.01    124.42 o 
   0  13   2     2646.15     2509.06    118.28 o 
   1  13   2     2437.82     2429.97    119.29 o 
   2  13   2      592.82      661.58     67.58 o 
   3  13   2     7864.21     8252.13    371.70 o 
   4  13   2      141.76       70.90     44.05 o 
   5  13   2     4950.96     4770.47    189.01 o 
   6  13   2     2540.85     2325.79    132.99 o 
   7  13   2    10413.83     9435.60    597.61 o 
  -5  14   2     4895.85     4241.29    240.40 o 
  -4  14   2     1695.29     1488.14    123.81 o 
  -3  14   2    12636.41    12169.79    579.33 o 
  -2  14   2    17762.94    16631.87    883.46 o 
  -1  14   2    10149.78     9248.75    349.44 o 
   0  14   2      522.35      383.79     62.00 o 
   1  14   2    11170.71    10321.27    617.30 o 
   2  14   2    18048.28    16447.46    520.70 o 
   3  14   2    11866.11    10734.71    573.05 o 
   4  14   2     1431.91     1223.62     97.12 o 
   5  14   2     5160.38     4300.56    295.95 o 
   0  15   2      843.15      739.59     81.67 o 
   2   0   3      407.20      371.34     12.50 o 
   3   0   3     6375.33     8773.10    137.70 o 
   4   0   3       63.81      156.84     14.10 o 
   5   0   3     8493.99     9212.05    169.40 o 
   6   0   3     2279.38     2051.28     59.61 o 
   7   0   3       48.30       50.19     20.93 o 
   8   0   3     6410.02     5951.50    150.60 o 
   9   0   3     9435.00     9410.92    242.80 o 
  10   0   3     3818.19     3670.33    122.78 o 
  11   0   3     1268.84     1224.84     82.50 o 
  12   0   3       31.12       50.61     38.40 o 
  13   0   3     2417.91     2331.34    144.03 o 
  14   0   3       11.86      110.27     92.82 o 
 -13   1   3     4563.94     4481.32    193.53 o 
 -12   1   3     6493.35     6350.79    211.38 o 
 -11   1   3     4881.24     4694.42    158.01 o 
 -10   1   3     2793.04     2982.75    111.40 o 
  -9   1   3    25857.26    26080.64    613.40 o 
  -8   1   3     1189.95     1219.46     58.29 o 
  -7   1   3     5917.20     5840.00    131.83 o 
  -6   1   3       17.91      106.93     20.31 o 
  -5   1   3     2193.56     1794.41     46.98 o 
  -4   1   3      452.63     1110.11     28.30 o 
  -3   1   3     3888.88     5582.80     88.19 o 
  -2   1   3     6828.04     6067.13     89.35 o 
  -1   1   3    32582.27    29098.73    503.75 o 
   1   1   3    32369.13    28592.13    573.96 o 
   2   1   3     6971.46     6204.46     96.00 o 
   3   1   3     4023.49     5726.06     91.07 o 
   4   1   3      552.07     1159.37     31.10 o 
   5   1   3     1737.50     1416.14     39.14 o 
   6   1   3       60.81      114.64     22.07 o 
   7   1   3     5580.76     5460.16    131.26 o 
   8   1   3     1391.42     1427.39     63.36 o 
   9   1   3    22996.44    23399.78    560.05 o 
  10   1   3     2668.61     2946.18    111.30 o 
  11   1   3     5695.01     5533.39    175.82 o 
  12   1   3     6425.53     6311.45    226.64 o 
  13   1   3     4139.99     4024.71    193.27 o 
  14   1   3     2045.99     1731.90    398.99 o 
 -13   2   3    15101.43    16091.92    481.24 o 
 -12   2   3     1095.94     1144.48     91.33 o 
 -11   2   3    14665.80    15553.33    408.49 o 
 -10   2   3    12361.27    12481.39    318.94 o 
  -9   2   3     8856.18     9380.81    231.49 o 
  -8   2   3    15094.32    16192.74    359.63 o 
  -7   2   3    51323.34    53446.81   1262.35 o 
  -6   2   3    17536.63    17679.58    344.56 o 
  -5   2   3    51051.27    55102.73   1222.86 o 
  -4   2   3    13165.40    13545.24    235.47 o 
  -3   2   3    23268.94    23142.56    403.58 o 
  -2   2   3     7632.62     8549.65    127.45 o 
  -1   2   3   219043.55   239101.61   7374.54 o 
   0   2   3    42738.14    45164.30    831.50 o 
   1   2   3   223988.36   250786.75   7823.14 o 
   2   2   3     7504.87     8608.80    129.49 o 
   3   2   3    21729.43    22015.09    378.68 o 
   4   2   3    13164.88    13185.89    228.94 o 
   5   2   3    51842.47    55451.45   1225.70 o 
   6   2   3    15948.99    16240.33    316.73 o 
   7   2   3    50712.18    53466.59   1259.05 o 
   8   2   3    18054.01    19438.71    434.99 o 
   9   2   3     8629.50     9103.08    230.12 o 
  10   2   3    11634.32    12085.78    297.35 o 
  11   2   3    14191.19    14865.58    386.25 o 
  12   2   3     1170.05     1247.51     99.79 o 
  13   2   3    15469.44    16294.01    490.52 o 
 -13   3   3     4842.56     4789.04    225.84 o 
 -12   3   3     1807.79     1797.82    118.04 o 
 -11   3   3     1376.34     1394.17     87.91 o 
 -10   3   3     4301.26     4151.79    146.25 o 
  -9   3   3     8969.08     8713.60    224.73 o 
  -8   3   3     1594.20     1481.16     71.63 o 
  -7   3   3     3890.96     3970.09    105.89 o 
  -6   3   3      207.25      267.29     24.99 o 
  -5   3   3     1071.90     1014.86     34.81 o 
  -4   3   3    12292.95    12443.53    224.19 o 
  -3   3   3     3954.33     4680.11     88.83 o 
  -2   3   3    27155.25    29380.50    545.49 o 
  -1   3   3     5655.81     5915.27     86.67 o 
   0   3   3     2005.26     1310.48     30.01 o 
   1   3   3     5617.85     5968.33    104.60 o 
   2   3   3    27622.65    29288.03    512.69 o 
   3   3   3     4216.60     5025.68     86.96 o 
   4   3   3    12874.86    12816.79    232.45 o 
   5   3   3      675.86      714.53     32.89 o 
   6   3   3      349.17      339.85     25.51 o 
   7   3   3     5182.62     5152.49    132.82 o 
   8   3   3     1711.93     1641.13     70.87 o 
   9   3   3     7209.64     7141.40    192.46 o 
  10   3   3     3875.64     3872.72    133.31 o 
  11   3   3     2067.13     1897.38    102.60 o 
  12   3   3     1807.75     1912.69    128.74 o 
  13   3   3     3788.39     3615.33    184.68 o 
 -13   4   3     2850.20     2586.60    157.45 o 
 -12   4   3     2861.92     2765.39    146.08 o 
 -11   4   3     5178.84     4548.72    162.17 o 
 -10   4   3     7261.60     6827.70    206.68 o 
  -9   4   3     7417.15     7250.60    197.86 o 
  -8   4   3    12181.79    12097.19    284.66 o 
  -7   4   3     9507.28     9184.32    206.50 o 
  -6   4   3     2767.34     2608.98     73.61 o 
  -5   4   3     4099.08     4086.63     93.07 o 
  -4   4   3    27434.88    27701.68    572.73 o 
  -3   4   3    34884.74    35482.77    735.03 o 
  -2   4   3     7494.24     7495.17    116.38 o 
  -1   4   3     8208.24     7160.47    120.73 o 
   0   4   3    33047.90    34545.25    682.95 o 
   1   4   3     6108.51     5387.67     93.14 o 
   2   4   3     7298.19     7496.42    145.32 o 
   3   4   3    36783.63    36552.77    761.57 o 
   4   4   3    29374.25    29358.27    611.09 o 
   5   4   3     3303.43     3336.63     76.53 o 
   6   4   3     2076.32     2052.55     61.48 o 
   7   4   3    10466.64    10022.24    221.60 o 
   8   4   3    13614.45    13182.64    310.88 o 
   9   4   3     6757.15     6775.75    188.57 o 
  10   4   3     6259.83     6045.12    201.30 o 
  11   4   3     5624.90     4949.24    185.05 o 
  12   4   3     3257.73     2959.37    136.27 o 
  13   4   3     2384.05     2121.59    130.63 o 
 -13   5   3     2965.64     3012.37    167.98 o 
 -12   5   3     2241.80     2064.06    133.26 o 
 -11   5   3     6007.39     5840.78    214.97 o 
 -10   5   3       91.65      133.37     45.69 o 
  -9   5   3     2638.85     2717.79    103.21 o 
  -8   5   3      354.55      398.58     37.71 o 
  -7   5   3    17252.86    17966.07    422.49 o 
  -6   5   3      203.30      251.31     27.91 o 
  -5   5   3       85.45      262.86     27.07 o 
  -4   5   3     5707.24     6318.09    127.79 o 
  -3   5   3    13119.77    14320.59    264.48 o 
  -2   5   3    35396.17    37827.38    769.47 o 
  -1   5   3     2565.11     2873.91     64.96 o 
   0   5   3    10540.23    10534.78    182.43 o 
   1   5   3     3095.71     3343.79     73.20 o 
   2   5   3    31168.51    33402.10    658.17 o 
   3   5   3    13735.63    14860.75    273.77 o 
   4   5   3     7009.74     7700.63    153.65 o 
   5   5   3      121.12      376.85     28.89 o 
   6   5   3      455.70      496.82     37.83 o 
   7   5   3    17259.66    18218.02    404.14 o 
   8   5   3      473.94      541.86     44.82 o 
   9   5   3     1801.86     1838.93     83.76 o 
  10   5   3       68.57      115.13     40.58 o 
  11   5   3     6927.89     6992.04    232.04 o 
  12   5   3     1700.14     1507.37    113.26 o 
  13   5   3     2415.25     2453.32    139.54 o 
 -12   6   3      452.95      393.74     73.49 o 
 -11   6   3     2620.04     2526.94    119.19 o 
 -10   6   3     3669.66     3347.36    136.77 o 
  -9   6   3     3214.39     3180.99    119.45 o 
  -8   6   3     7453.79     6963.25    194.38 o 
  -7   6   3     9440.47     9299.67    231.20 o 
  -6   6   3     2673.75     2714.31     93.50 o 
  -5   6   3    10539.34    10321.47    228.09 o 
  -4   6   3    19745.71    18382.98    386.75 o 
  -3   6   3     5062.02     4268.30     86.97 o 
  -2   6   3    17821.44    16311.80    327.03 o 
  -1   6   3    23096.61    21289.36    426.70 o 
   0   6   3    10306.64     8623.11    169.67 o 
   1   6   3    25051.66    23074.30    469.59 o 
   2   6   3    17223.30    16148.97    324.92 o 
   3   6   3     5509.08     4832.04    120.55 o 
   4   6   3    21342.46    19772.70    420.95 o 
   5   6   3    11798.10    11617.77    253.58 o 
   6   6   3     2207.77     2316.23     81.29 o 
   7   6   3     8510.62     8506.53    216.54 o 
   8   6   3     8610.91     8342.31    232.61 o 
   9   6   3     3544.40     3512.75    127.39 o 
  10   6   3     2855.20     2647.66    119.66 o 
  11   6   3     2227.08     2104.82    132.18 o 
  12   6   3      760.09      718.59     91.75 o 
 -12   7   3     1024.30     1025.38     95.09 o 
 -11   7   3      615.63      628.98     83.19 o 
 -10   7   3      832.05      745.86     74.61 o 
  -9   7   3     3191.31     3011.18    125.72 o 
  -8   7   3     1418.43     1367.05     73.23 o 
  -7   7   3     3212.51     3011.17    109.60 o 
  -6   7   3      200.97      232.15     33.96 o 
  -5   7   3     1910.05     1916.12     69.10 o 
  -4   7   3     1896.42     1649.60     51.73 o 
  -3   7   3      691.10      724.16     40.17 o 
  -2   7   3     2838.20     2494.33     91.06 o 
  -1   7   3     4583.00     4821.68    110.81 o 
   0   7   3     5128.53     4676.62    103.45 o 
   1   7   3     4256.02     4618.42    106.53 o 
   2   7   3     4310.38     3940.73     96.55 o 
   3   7   3      793.86      783.06     35.12 o 
   4   7   3     2274.99     2046.82     77.69 o 
   5   7   3     2008.65     1952.90     65.81 o 
   6   7   3      465.24      466.47     42.35 o 
   7   7   3     3961.35     3602.58    113.93 o 
   8   7   3     1039.83     1047.92     62.30 o 
   9   7   3     2857.87     2661.90    130.89 o 
  10   7   3      964.07      877.96     84.89 o 
  11   7   3      732.03      803.16     86.29 o 
  12   7   3      798.38      705.58     91.43 o 
 -11   8   3     8245.99     8619.55    326.32 o 
 -10   8   3      346.79      384.49     66.33 o 
  -9   8   3    11305.14    10940.89    375.21 o 
  -8   8   3     4357.54     4138.96    143.87 o 
  -7   8   3    24172.40    26081.10    639.84 o 
  -6   8   3      690.96      805.76     51.30 o 
  -5   8   3    40637.30    41786.26   1012.67 o 
  -4   8   3     5080.25     4855.72    134.78 o 
  -3   8   3    25564.23    26346.74    581.87 o 
  -2   8   3     1867.03     1989.91     69.56 o 
  -1   8   3    52116.58    54303.82   1323.28 o 
   0   8   3     4421.24     4865.86    113.43 o 
   1   8   3    46017.73    48647.51   1164.10 o 
   2   8   3     2156.26     2348.56     84.95 o 
   3   8   3    28711.18    29683.45    666.70 o 
   4   8   3     4889.35     4629.52    119.06 o 
   5   8   3    37313.48    39019.88   1050.61 o 
   6   8   3     1063.32     1257.31     61.63 o 
   7   8   3    26190.82    27767.11    680.31 o 
   8   8   3     3628.36     3687.62    129.83 o 
   9   8   3    10178.75    10050.20    322.33 o 
  10   8   3      505.29      517.64     71.17 o 
  11   8   3     9091.06     8857.00    385.53 o 
 -11   9   3      505.32      517.28     73.13 o 
 -10   9   3     2761.35     2987.10    153.53 o 
  -9   9   3     1302.08     1315.13     95.37 o 
  -8   9   3     3182.06     3143.04    118.74 o 
  -7   9   3     2303.91     2434.46     95.27 o 
  -6   9   3     4202.87     4077.83    140.63 o 
  -5   9   3      940.80     1131.94     58.81 o 
  -4   9   3     7016.61     7148.73    181.80 o 
  -3   9   3     2641.69     2469.18     86.43 o 
  -2   9   3     6415.34     6754.42    169.80 o 
  -1   9   3     1055.69     1248.42     61.91 o 
   0   9   3    14924.97    15977.53    351.30 o 
   1   9   3     1046.94     1166.67     54.57 o 
   2   9   3     6672.26     7063.28    177.81 o 
   3   9   3     2234.18     2123.86     78.85 o 
   4   9   3     5382.34     5507.12    155.09 o 
   5   9   3     1241.23     1484.48     72.53 o 
   6   9   3     4655.15     4926.90    150.47 o 
   7   9   3     2488.22     2615.38    121.71 o 
   8   9   3     2791.35     2697.23    122.68 o 
   9   9   3     1273.84     1318.43     86.25 o 
  10   9   3     2847.60     3142.26    152.40 o 
  11   9   3      696.05      746.38     88.04 o 
 -10  10   3       96.48       75.94     56.71 o 
  -9  10   3      687.96      530.27     65.70 o 
  -8  10   3     1661.10     1590.74    101.83 o 
  -7  10   3      135.78      140.91     36.21 o 
  -6  10   3      998.67     1038.95     69.26 o 
  -5  10   3      548.91      543.46     52.11 o 
  -4  10   3     1311.57     1199.25     72.87 o 
  -3  10   3      175.04      155.57     35.86 o 
  -2  10   3      931.84      798.81     54.84 o 
  -1  10   3     3733.83     3266.09    105.11 o 
   0  10   3      191.91      192.58     33.81 o 
   1  10   3     2764.20     2432.14     86.70 o 
   2  10   3      683.27      657.84     50.85 o 
   3  10   3      566.81      500.12     49.66 o 
   4  10   3     1302.09     1325.46     70.63 o 
   5  10   3      897.33      930.23     60.43 o 
   6  10   3      821.64      928.89     66.92 o 
   7  10   3       48.02       83.36     40.91 o 
   8  10   3     1406.37     1416.58     97.75 o 
   9  10   3     1023.22      816.79     70.13 o 
  10  10   3      124.81      162.78     60.80 o 
  -9  11   3     1084.89      865.72     92.11 o 
  -8  11   3     3029.60     3030.78    188.03 o 
  -7  11   3       98.09      126.98     40.54 o 
  -6  11   3      480.13      569.41     50.08 o 
  -5  11   3    19200.47    18171.67    871.17 o 
  -4  11   3     5836.57     5683.31    239.56 o 
  -3  11   3      692.83      643.65     53.09 o 
  -2  11   3     2112.84     2032.78     93.33 o 
  -1  11   3     2673.86     2477.80    100.31 o 
   0  11   3     6085.95     6348.42    185.46 o 
   1  11   3     1981.58     1843.10     85.48 o 
   2  11   3     2189.46     2209.09     91.46 o 
   3  11   3      939.52      963.86     64.17 o 
   4  11   3     5180.34     5291.89    170.14 o 
   5  11   3    19121.02    18724.91    535.42 o 
   6  11   3      572.44      637.15     65.02 o 
   7  11   3      152.17      179.21     52.14 o 
   8  11   3     2495.07     2724.54    137.65 o 
   9  11   3      920.21      768.04     79.72 o 
  -8  12   3     1149.89      897.57     91.81 o 
  -7  12   3     7731.59     7505.84    484.76 o 
  -6  12   3     3079.34     3135.05    156.96 o 
  -5  12   3    15448.84    16384.02    756.73 o 
  -4  12   3     8586.78     9270.75    325.39 o 
  -3  12   3    11164.10    11765.47    477.19 o 
  -2  12   3     4967.31     5430.19    179.91 o 
  -1  12   3    19323.40    21652.12    873.87 o 
   0  12   3     1651.80     1632.82     86.50 o 
   1  12   3    16862.02    17901.50    522.76 o 
   2  12   3     5131.68     5404.56    215.40 o 
   3  12   3    13138.46    13907.11    387.33 o 
   4  12   3     8334.04     8655.26    522.17 o 
   5  12   3    13877.02    14778.88    473.59 o 
   6  12   3     3128.50     3293.46    137.06 o 
   7  12   3     8475.69     8578.95    369.01 o 
   8  12   3     1213.93     1106.49     95.22 o 
  -7  13   3      917.81      826.57    191.65 o 
  -6  13   3      152.83       71.89     47.47 o 
  -5  13   3     1151.49      968.28     85.79 o 
  -4  13   3      719.74      607.71     64.21 o 
  -3  13   3     2557.05     2277.16    138.08 o 
  -2  13   3      854.19      879.13     78.05 o 
  -1  13   3      812.79      786.31     72.43 o 
   0  13   3      138.63      149.32     44.51 o 
   1  13   3      967.31      874.60     77.96 o 
   2  13   3      470.56      525.21     65.00 o 
   3  13   3     2161.69     1947.61    101.37 o 
   4  13   3      355.50      291.32     58.92 o 
   5  13   3     1227.75     1079.22     91.35 o 
   6  13   3      324.43      227.22     65.76 o 
   7  13   3      719.32      638.52    105.46 o 
  -5  14   3     1804.43     1363.43    124.00 o 
  -4  14   3      381.95      231.02     53.97 o 
  -3  14   3     7536.18     6359.35    359.77 o 
  -2  14   3     5399.21     4214.43    188.89 o 
  -1  14   3     5174.47     4302.57    244.54 o 
   0  14   3     2031.35     1617.78    111.76 o 
   1  14   3     6298.10     5253.45    256.78 o 
   2  14   3     5401.35     4168.66    220.94 o 
   3  14   3     6553.12     5280.60    361.45 o 
   4  14   3      264.57      198.31     53.84 o 
   5  14   3     2255.97     1609.03    167.92 o 
   0  15   3     4213.05     3968.10    212.00 o 
   1   0   4      908.72     1517.11     27.87 o 
   2   0   4   223294.73   233417.30   7103.44 o 
   3   0   4     5058.34     4402.75     70.92 o 
   4   0   4      282.31      512.21     18.54 o 
   5   0   4     1305.32     1151.32     35.55 o 
   6   0   4    73876.44    75612.94   1824.85 o 
   7   0   4    11277.28    11740.46    240.12 o 
   8   0   4     2831.19     2802.37     87.63 o 
   9   0   4      107.70      298.88     41.56 o 
  10   0   4    25743.38    27232.73    653.11 o 
  11   0   4     1297.06     1188.17     77.00 o 
  12   0   4       11.52       19.07     36.90 o 
  13   0   4     2066.01     1884.75    123.05 o 
  14   0   4     8388.01     7623.95    675.83 o 
 -13   1   4      958.70     1035.43    110.51 o 
 -12   1   4     3846.98     3481.47    158.85 o 
 -11   1   4     2253.04     2128.20    116.77 o 
 -10   1   4     1867.25     1886.92     88.38 o 
  -9   1   4     1375.09     1378.85     68.88 o 
  -8   1   4      572.56      551.03     41.41 o 
  -7   1   4      153.43      228.03     23.13 o 
  -6   1   4     4541.43     4223.26     91.80 o 
  -5   1   4     2323.10     2076.48     53.11 o 
  -4   1   4     4404.93     4144.09     74.43 o 
  -3   1   4     2020.58     2220.57     41.95 o 
  -2   1   4     6018.45     5473.98    101.81 o 
  -1   1   4     1143.30     1399.93     57.78 o 
   1   1   4      882.34     1109.43     34.98 o 
   2   1   4     4973.96     4741.40     73.41 o 
   3   1   4     1281.77     1391.71     37.70 o 
   4   1   4     5344.13     5192.09     92.28 o 
   5   1   4     2879.79     2516.98     60.19 o 
   6   1   4     4679.88     4433.79     95.43 o 
   7   1   4      596.28      593.94     38.38 o 
   8   1   4      441.86      430.55     37.76 o 
   9   1   4      933.56     1045.92     55.21 o 
  10   1   4     1610.81     1625.85     74.78 o 
  11   1   4     2255.89     2100.76     93.39 o 
  12   1   4     4071.30     3748.49    166.41 o 
  13   1   4      861.38      943.19    100.76 o 
 -13   2   4     1592.81     1430.31    106.68 o 
 -12   2   4      361.76      389.26     60.91 o 
 -11   2   4      190.89      185.97     51.04 o 
 -10   2   4      777.62      714.22     50.72 o 
  -9   2   4     4666.46     4522.67    140.22 o 
  -8   2   4     4942.69     4788.02    118.20 o 
  -7   2   4     7831.73     7526.36    171.91 o 
  -6   2   4      220.39      173.58     19.47 o 
  -5   2   4     7981.01     7993.26    154.83 o 
  -4   2   4    10258.94    11067.65    193.33 o 
  -3   2   4     4718.12     5148.40     84.26 o 
  -2   2   4       69.46      150.47      9.43 o 
  -1   2   4     2946.55     2392.08     65.06 o 
   0   2   4     1793.54     1650.03     41.46 o 
   1   2   4     3585.74     2695.70     86.86 o 
   2   2   4      596.51      590.30     19.54 o 
   3   2   4     5470.09     5996.19    114.82 o 
   4   2   4    13771.08    14453.59    260.79 o 
   5   2   4     8038.37     7775.81    142.99 o 
   6   2   4      285.22      264.24     22.96 o 
   7   2   4     7739.52     7403.20    167.14 o 
   8   2   4     6027.80     5978.22    143.06 o 
   9   2   4     5398.22     5299.92    148.23 o 
  10   2   4      616.57      570.79     58.69 o 
  11   2   4      106.04      102.80     42.78 o 
  12   2   4      399.11      446.52     64.29 o 
  13   2   4     1295.09     1128.24    110.52 o 
 -13   3   4     1494.64     1422.46    126.77 o 
 -12   3   4       90.77       95.59     49.43 o 
 -11   3   4     1148.23     1168.38     87.16 o 
 -10   3   4     1115.75     1104.14     71.80 o 
  -9   3   4    16755.14    17692.05    412.35 o 
  -8   3   4    10036.44    11122.08    249.96 o 
  -7   3   4     5460.73     5527.97    127.77 o 
  -6   3   4    11959.37    12458.73    248.36 o 
  -5   3   4    41766.10    41289.04    880.97 o 
  -4   3   4     8154.80     8106.65    149.33 o 
  -3   3   4    31814.78    31492.36    596.08 o 
  -2   3   4     4877.78     4180.69     67.12 o 
  -1   3   4    37125.78    37088.67    621.99 o 
   0   3   4     2321.66     2236.91     38.12 o 
   1   3   4    39639.78    40867.25    885.03 o 
   2   3   4     4562.36     4016.26     67.47 o 
   3   3   4    33670.03    34032.11    655.63 o 
   4   3   4     8939.52     8901.39    160.81 o 
   5   3   4    42600.77    42466.54    894.48 o 
   6   3   4    11890.28    12615.25    250.20 o 
   7   3   4     5573.17     5809.38    133.75 o 
   8   3   4    11388.33    12532.03    288.24 o 
   9   3   4    16263.63    17497.14    418.45 o 
  10   3   4     1094.04     1199.64     71.61 o 
  11   3   4     1054.35     1079.88     76.16 o 
  12   3   4       43.12       65.51     48.50 o 
  13   3   4     1399.62     1294.77    100.80 o 
 -13   4   4     1818.34     1696.45    138.41 o 
 -12   4   4     7362.10     6837.30    290.59 o 
 -11   4   4     4870.33     4636.04    160.09 o 
 -10   4   4     6084.75     6471.99    205.74 o 
  -9   4   4       20.26       86.18     31.17 o 
  -8   4   4    10950.10    11120.32    267.48 o 
  -7   4   4     8856.54     8869.39    207.09 o 
  -6   4   4     6590.79     6890.43    149.31 o 
  -5   4   4     2423.43     2241.61     62.42 o 
  -4   4   4    13463.60    14291.75    271.45 o 
  -3   4   4    14452.26    14832.55    270.09 o 
  -2   4   4     4967.15     4608.14     71.90 o 
  -1   4   4     5126.23     4282.46     96.49 o 
   0   4   4     3541.67     3333.24     58.13 o 
   1   4   4     5854.03     4921.46     83.29 o 
   2   4   4     6183.12     6125.12    120.44 o 
   3   4   4    12953.84    13185.63    237.93 o 
   4   4   4    16547.19    16907.45    317.09 o 
   5   4   4     3406.42     3101.19     70.03 o 
   6   4   4     4828.63     5067.00    116.02 o 
   7   4   4     8712.83     8886.91    207.57 o 
   8   4   4    11545.21    11519.31    261.32 o 
   9   4   4       17.20       86.07     34.76 o 
  10   4   4     5470.99     5849.13    175.57 o 
  11   4   4     4708.71     4610.21    168.81 o 
  12   4   4     7790.73     7055.47    243.98 o 
  13   4   4     1468.33     1355.22    114.06 o 
 -13   5   4       39.50       59.79     58.59 o 
 -12   5   4     2075.51     1820.76    127.11 o 
 -11   5   4      170.09      184.82     50.07 o 
 -10   5   4     1018.41      959.39     67.81 o 
  -9   5   4      508.48      523.76     53.43 o 
  -8   5   4     3267.91     3198.72    113.07 o 
  -7   5   4      699.30      609.75     47.00 o 
  -6   5   4     6521.97     6316.15    151.36 o 
  -5   5   4     1427.57     1123.72     42.56 o 
  -4   5   4     2802.16     2311.95     60.74 o 
  -3   5   4     6405.62     6037.34    118.27 o 
  -2   5   4    12807.92    12332.86    231.09 o 
  -1   5   4     6823.12     6697.28    124.04 o 
   0   5   4     1065.27      993.27     34.51 o 
   1   5   4     4991.97     5055.01    132.88 o 
   2   5   4    13866.92    13193.13    247.16 o 
   3   5   4     8040.00     7443.22    142.74 o 
   4   5   4     3343.67     2810.83     68.08 o 
   5   5   4     1677.44     1358.67     47.18 o 
   6   5   4     7355.34     6940.45    157.24 o 
   7   5   4      856.23      836.78     48.52 o 
   8   5   4     3963.37     3810.20    118.99 o 
   9   5   4      440.87      476.86     57.65 o 
  10   5   4     1148.08     1049.59     80.14 o 
  11   5   4      225.24      258.98     63.28 o 
  12   5   4     1775.92     1538.13    109.99 o 
  13   5   4       77.89       46.42     55.27 o 
 -12   6   4     5934.60     6047.57    263.24 o 
 -11   6   4     2271.72     2223.65    111.69 o 
 -10   6   4      834.63      822.12     68.85 o 
  -9   6   4     1382.21     1286.58     78.91 o 
  -8   6   4    16759.38    16762.79    413.05 o 
  -7   6   4     6801.27     6620.88    171.64 o 
  -6   6   4     2909.08     2686.88     88.44 o 
  -5   6   4     1347.61     1214.71     51.59 o 
  -4   6   4    58365.05    58562.12   1415.67 o 
  -3   6   4     6229.00     6737.19    119.53 o 
  -2   6   4      326.74      363.17     26.32 o 
  -1   6   4     2900.49     2821.74     66.31 o 
   0   6   4    67230.09    69108.08   1680.58 o 
   1   6   4     3404.60     3251.64     70.45 o 
   2   6   4      623.23      568.31     31.52 o 
   3   6   4     5936.35     6526.02    156.89 o 
   4   6   4    56910.58    57063.63   1384.23 o 
   5   6   4     1095.26      937.36     43.72 o 
   6   6   4     2492.12     2244.95     77.45 o 
   7   6   4     6638.63     6481.96    175.03 o 
   8   6   4    16747.45    17174.74    428.33 o 
   9   6   4     1744.08     1677.60     79.87 o 
  10   6   4      787.54      761.72     71.38 o 
  11   6   4     1945.77     2007.43    120.35 o 
  12   6   4     5537.33     5290.65    221.40 o 
 -12   7   4      621.44      684.66     82.22 o 
 -11   7   4      480.11      465.45     74.83 o 
 -10   7   4     5477.51     5284.14    185.74 o 
  -9   7   4     3834.97     3940.31    138.04 o 
  -8   7   4      361.24      420.92     51.82 o 
  -7   7   4      402.31      535.33     49.67 o 
  -6   7   4     4915.99     4859.70    137.45 o 
  -5   7   4     2877.05     2983.06     90.54 o 
  -4   7   4     1851.62     1695.16     51.00 o 
  -3   7   4     2518.53     3110.10     75.17 o 
  -2   7   4    11176.95    11925.65    321.92 o 
  -1   7   4      830.24      818.02     37.11 o 
   0   7   4     1429.16     1163.99     38.47 o 
   1   7   4     1179.42     1156.32     40.94 o 
   2   7   4    10370.35    11482.84    233.01 o 
   3   7   4     3684.55     4410.13    107.14 o 
   4   7   4     1773.61     1713.11     70.10 o 
   5   7   4     4032.83     4224.17    113.14 o 
   6   7   4     4147.77     4122.95    119.15 o 
   7   7   4      165.04      264.74     35.67 o 
   8   7   4      559.68      668.96     53.24 o 
   9   7   4     3540.62     3615.49    132.51 o 
  10   7   4     4924.29     4853.05    169.99 o 
  11   7   4      329.61      340.49     65.31 o 
  12   7   4      770.87      942.58    100.45 o 
 -11   8   4      337.30      271.41     67.29 o 
 -10   8   4      493.17      399.81     63.10 o 
  -9   8   4     1280.08     1190.90     82.73 o 
  -8   8   4      257.30      313.86     50.49 o 
  -7   8   4     1680.85     1506.72     81.24 o 
  -6   8   4      638.48      585.19     48.49 o 
  -5   8   4      719.72      732.49     42.31 o 
  -4   8   4     3538.46     3356.72     96.05 o 
  -3   8   4     4071.59     3370.57    148.67 o 
  -2   8   4     6614.11     6302.65    172.04 o 
  -1   8   4     4986.94     5060.59    125.42 o 
   0   8   4     3332.67     2930.48     89.70 o 
   1   8   4     5132.77     5259.30    128.70 o 
   2   8   4     7241.19     6937.63    167.76 o 
   3   8   4     4209.14     3627.40    106.08 o 
   4   8   4     3717.97     3441.67    102.40 o 
   5   8   4     1172.04     1192.26     72.00 o 
   6   8   4      600.88      580.18     49.43 o 
   7   8   4     1473.54     1385.04     76.53 o 
   8   8   4      316.47      307.79     48.97 o 
   9   8   4     1698.68     1655.74     91.49 o 
  10   8   4      421.83      396.09     69.20 o 
  11   8   4      359.86      348.17     66.77 o 
 -11   9   4     3130.11     2942.16    253.19 o 
 -10   9   4      442.68      402.34     71.06 o 
  -9   9   4      667.12      606.85     68.23 o 
  -8   9   4     3097.12     2909.26    149.64 o 
  -7   9   4     3197.44     2983.96    124.07 o 
  -6   9   4     3229.24     2974.79    125.33 o 
  -5   9   4      902.78      779.52     52.85 o 
  -4   9   4     3402.64     2884.92    106.46 o 
  -3   9   4     7263.16     7073.59    235.70 o 
  -2   9   4     1717.37     1730.53     69.81 o 
  -1   9   4     5856.72     5136.60    135.25 o 
   0   9   4     1261.64     1275.60     54.16 o 
   1   9   4     5708.82     5029.75    132.36 o 
   2   9   4     2131.07     2165.00     80.43 o 
   3   9   4     6874.94     6826.06    196.75 o 
   4   9   4     3258.33     2803.03     98.23 o 
   5   9   4      625.79      587.44     48.67 o 
   6   9   4     3306.31     3262.77    111.31 o 
   7   9   4     2842.00     2805.86    141.25 o 
   8   9   4     2824.04     2857.90    120.10 o 
   9   9   4      721.78      655.21     71.16 o 
  10   9   4      647.73      524.92     74.70 o 
  11   9   4     2878.72     2601.45    180.67 o 
 -10  10   4    10322.69    10843.02    460.45 o 
  -9  10   4     2590.04     2485.01    133.09 o 
  -8  10   4     1930.08     1818.60    121.61 o 
  -7  10   4     2154.67     2040.14     95.67 o 
  -6  10   4    14772.74    15605.58    745.47 o 
  -5  10   4     4080.42     3922.60    166.96 o 
  -4  10   4     4284.29     4495.79    201.54 o 
  -3  10   4     4772.27     4926.94    151.28 o 
  -2  10   4    19061.14    19952.40    734.40 o 
  -1  10   4     2159.01     2463.14     90.07 o 
   0  10   4       91.95      169.33     33.14 o 
   1  10   4     2140.09     2397.94     86.09 o 
   2  10   4    20590.78    22026.46    573.18 o 
   3  10   4     4439.61     4775.50    140.72 o 
   4  10   4     4193.64     4714.55    149.88 o 
   5  10   4     4682.80     4572.39    150.21 o 
   6  10   4    15786.79    17074.89    439.89 o 
   7  10   4     1537.90     1460.18     86.30 o 
   8  10   4     1726.01     1881.73    128.94 o 
   9  10   4     2901.99     3192.16    169.40 o 
  10  10   4    10631.79    11083.20    389.58 o 
  -9  11   4      346.82      307.12     54.60 o 
  -8  11   4     1895.08     1847.13    138.19 o 
  -7  11   4      260.47      242.63     46.53 o 
  -6  11   4      780.18      779.19     61.26 o 
  -5  11   4     3634.11     3191.83    183.77 o 
  -4  11   4     1014.24     1110.66     67.18 o 
  -3  11   4     1739.01     1666.74     83.82 o 
  -2  11   4      817.00      801.64     59.17 o 
  -1  11   4      685.47      639.47     56.60 o 
   0  11   4     2424.26     2539.61     96.57 o 
   1  11   4      571.49      519.47     51.94 o 
   2  11   4      662.76      663.71     54.30 o 
   3  11   4     1408.13     1401.19     76.10 o 
   4  11   4     1260.66     1385.15     80.18 o 
   5  11   4     3990.50     3762.50    147.80 o 
   6  11   4      411.78      462.19     62.31 o 
   7  11   4      175.13      132.76     49.82 o 
   8  11   4     2500.32     2549.03    126.86 o 
   9  11   4      322.67      266.26     67.91 o 
  -8  12   4      336.11      290.27     82.77 o 
  -7  12   4     1397.20     1207.77    116.17 o 
  -6  12   4     1555.86     1270.83    114.62 o 
  -5  12   4     2070.34     1810.40    139.86 o 
  -4  12   4      542.45      450.21     57.50 o 
  -3  12   4      220.20      231.06     46.82 o 
  -2  12   4     3099.41     2676.33    142.70 o 
  -1  12   4     1068.61      956.41     63.10 o 
   0  12   4      909.71      848.56     64.00 o 
   1  12   4     1132.30      939.17     72.74 o 
   2  12   4     2700.30     2324.42    137.05 o 
   3  12   4      119.56      170.58     46.54 o 
   4  12   4      611.27      529.38     63.73 o 
   5  12   4     2243.35     1996.71    121.00 o 
   6  12   4     1215.18     1052.13     91.62 o 
   7  12   4     1239.98     1190.61     92.29 o 
   8  12   4      460.04      380.09     75.46 o 
  -6  13   4      328.29      302.86     65.27 o 
  -5  13   4     1875.94     1845.56    119.95 o 
  -4  13   4     3975.64     3702.60    241.41 o 
  -3  13   4     3077.85     3207.65    154.09 o 
  -2  13   4      131.03      113.44     39.16 o 
  -1  13   4     3930.50     3733.93    187.29 o 
   0  13   4      672.07      562.02     61.24 o 
   1  13   4     4005.73     3856.66    150.77 o 
   2  13   4      209.40      210.46     48.84 o 
   3  13   4     3339.27     3345.26    162.15 o 
   4  13   4     3442.53     3262.36    225.23 o 
   5  13   4     2128.10     1996.91    120.30 o 
   6  13   4      246.01      289.16     66.40 o 
  -5  14   4     1752.11     2193.60    363.68 o 
  -4  14   4     1009.57      717.18     71.67 o 
  -3  14   4     1254.39     1008.77    112.09 o 
  -2  14   4     1361.78     1255.67     90.81 o 
  -1  14   4     4800.06     4473.90    231.73 o 
   0  14   4     2362.00     2094.48    120.19 o 
   1  14   4     4744.76     4619.29    201.84 o 
   2  14   4     1237.36     1030.62     91.93 o 
   3  14   4     1221.26     1035.57     88.27 o 
   4  14   4      800.38      559.88     69.37 o 
   5  14   4     1983.63     2151.39    278.13 o 
   1   0   5       15.71      790.23     28.98 o 
   2   0   5        5.22       36.39      7.58 o 
   3   0   5     4551.43     5976.11    115.18 o 
   4   0   5       27.97       36.75     10.89 o 
   5   0   5       30.45       79.42     14.68 o 
   6   0   5      473.89      431.37     27.25 o 
   7   0   5     5567.29     5002.64    118.02 o 
   8   0   5      751.28      856.59     47.58 o 
   9   0   5    16670.24    16755.04    396.39 o 
  10   0   5      137.67      126.34     38.58 o 
  11   0   5     7668.57     7743.01    231.33 o 
  12   0   5       72.33       17.33     36.02 o 
  13   0   5     3606.19     3401.59    175.32 o 
 -13   1   5     3081.33     2696.12    152.24 o 
 -12   1   5     1606.98     1417.96     95.62 o 
 -11   1   5     8561.64     8707.73    259.66 o 
 -10   1   5     2137.71     2207.69     94.98 o 
  -9   1   5    12706.21    13205.34    310.19 o 
  -8   1   5    11499.34    11443.48    254.17 o 
  -7   1   5     2429.41     2216.43     65.37 o 
  -6   1   5      895.84      826.23     31.83 o 
  -5   1   5    16000.48    15752.08    295.00 o 
  -4   1   5      581.44      805.53     26.98 o 
  -3   1   5     9603.78     9307.54    145.00 o 
  -2   1   5     4267.97     3608.42     55.32 o 
  -1   1   5    54039.86    53494.96   1117.06 o 
   0   1   5       80.24      116.81      5.19 o 
   1   1   5    54031.62    52407.85    998.08 o 
   2   1   5     4342.47     3782.20     73.91 o 
   3   1   5     9079.61     8809.13    138.88 o 
   4   1   5      691.69      868.16     26.70 o 
   5   1   5    15839.39    15419.91    284.80 o 
   6   1   5      413.38      480.34     31.08 o 
   7   1   5     2254.66     2085.69     62.69 o 
   8   1   5     9408.23     9448.25    219.83 o 
   9   1   5    12235.45    13006.46    311.87 o 
  10   1   5     1608.88     1620.41     82.92 o 
  11   1   5     8186.04     8388.27    233.74 o 
  12   1   5      855.63      831.43     84.95 o 
  13   1   5     3015.36     2806.88    160.00 o 
 -13   2   5     1375.02     1421.99    117.75 o 
 -12   2   5     4059.85     3865.52    157.45 o 
 -11   2   5     2920.04     3217.59    128.80 o 
 -10   2   5     3905.16     4034.97    140.25 o 
  -9   2   5     8525.44     8832.26    229.55 o 
  -8   2   5     8725.47     9627.45    227.52 o 
  -7   2   5     2386.08     2440.46     70.12 o 
  -6   2   5    21829.71    23270.04    467.48 o 
  -5   2   5     3009.72     3409.54     72.69 o 
  -4   2   5     3073.89     3222.00     64.22 o 
  -3   2   5     8200.22     9881.62    159.80 o 
  -2   2   5    16044.48    18151.42    291.73 o 
  -1   2   5     2306.47     2685.41     43.74 o 
   0   2   5    16882.04    19058.28    497.45 o 
   1   2   5     2342.91     2852.65    111.31 o 
   2   2   5    15259.70    17817.99    285.24 o 
   3   2   5     8527.51    10208.96    162.44 o 
   4   2   5     3214.20     3427.44     64.20 o 
   5   2   5     3148.05     3526.01     71.75 o 
   6   2   5    21752.43    23337.80    466.74 o 
   7   2   5     2395.44     2444.53     71.02 o 
   8   2   5     9575.69    10587.64    243.47 o 
   9   2   5     8697.24     9126.01    231.15 o 
  10   2   5     3983.74     4079.63    132.51 o 
  11   2   5     3307.45     3567.66    125.55 o 
  12   2   5     4655.57     4605.66    174.26 o 
  13   2   5      952.48     1039.84     93.43 o 
 -13   3   5     1905.51     1724.21    137.67 o 
 -12   3   5     6505.64     6399.19    233.73 o 
 -11   3   5     4126.37     3870.50    165.65 o 
 -10   3   5     6905.50     6967.37    206.10 o 
  -9   3   5     5223.24     4246.06    118.92 o 
  -8   3   5     6483.89     6340.84    162.25 o 
  -7   3   5      880.59      892.27     44.87 o 
  -6   3   5     2786.48     2673.44     70.96 o 
  -5   3   5     4594.74     4016.60     89.67 o 
  -4   3   5     1268.68     1355.26     38.42 o 
  -3   3   5    12926.68    11936.97    228.44 o 
  -2   3   5    15536.96    17669.80    301.48 o 
  -1   3   5    30023.27    25822.57    451.25 o 
   0   3   5       58.19      225.41     16.68 o 
   1   3   5    30820.04    27597.56    567.89 o 
   2   3   5    15758.75    17245.66    387.78 o 
   3   3   5    12341.28    11829.01    208.55 o 
   4   3   5     1286.17     1385.08     39.66 o 
   5   3   5     4379.08     3980.04     87.27 o 
   6   3   5     2271.43     2237.72     59.46 o 
   7   3   5      953.24      927.71     51.49 o 
   8   3   5     5360.97     5431.44    149.49 o 
   9   3   5     4973.46     4159.04    127.60 o 
  10   3   5     7160.16     7422.74    221.83 o 
  11   3   5     4180.35     4074.81    157.96 o 
  12   3   5     5892.39     5793.90    214.66 o 
  13   3   5     1683.58     1577.77    133.32 o 
 -13   4   5      723.33      643.47     99.00 o 
 -12   4   5     6006.31     5681.68    220.44 o 
 -11   4   5      666.22      526.46     72.42 o 
 -10   4   5     1461.02     1464.51     90.96 o 
  -9   4   5     2648.76     2270.15    100.77 o 
  -8   4   5     3889.73     3717.83    112.84 o 
  -7   4   5     1378.34     1150.08     51.89 o 
  -6   4   5     1604.81     1402.76     52.50 o 
  -5   4   5     4466.35     4660.57     98.67 o 
  -4   4   5     7688.72     6790.04    130.42 o 
  -3   4   5     6614.20     6867.18    124.87 o 
  -2   4   5    16897.65    15835.19    250.54 o 
  -1   4   5     1247.53     1057.71     24.23 o 
   0   4   5     5502.56     4244.79     70.67 o 
   1   4   5     1409.99     1222.67     29.20 o 
   2   4   5    15469.94    14862.86    305.36 o 
   3   4   5     7004.96     7093.91    132.21 o 
   4   4   5     7077.50     6164.63    119.92 o 
   5   4   5     3977.09     4305.51    100.18 o 
   6   4   5     1278.44     1169.01     44.81 o 
   7   4   5     1696.65     1466.87     58.63 o 
   8   4   5     3846.50     3898.07    116.07 o 
   9   4   5     1819.76     1552.67     76.87 o 
  10   4   5     1572.09     1532.92     81.47 o 
  11   4   5      855.36      782.41     67.84 o 
  12   4   5     5880.31     5671.79    207.77 o 
  13   4   5      367.74      333.45     73.00 o 
 -13   5   5      835.52      881.25    101.46 o 
 -12   5   5     1081.24     1260.15    104.40 o 
 -11   5   5      965.64      885.54     72.32 o 
 -10   5   5     4060.43     4344.29    154.09 o 
  -9   5   5     4561.17     4509.23    155.55 o 
  -8   5   5     1815.87     1967.33     81.88 o 
  -7   5   5     4854.92     5545.97    142.70 o 
  -6   5   5     1661.94     1768.46     60.00 o 
  -5   5   5    18335.73    20187.75    416.19 o 
  -4   5   5     4261.02     4566.29     94.62 o 
  -3   5   5    11792.24    11901.56    219.98 o 
  -2   5   5     3623.59     4116.41     80.63 o 
  -1   5   5     1307.78     1727.59     41.59 o 
   0   5   5     6381.64     6873.72    120.04 o 
   1   5   5      870.07     1359.87     35.27 o 
   2   5   5     3405.72     3782.45     72.11 o 
   3   5   5    10583.76    10508.39    202.42 o 
   4   5   5     4740.93     5030.00    101.84 o 
   5   5   5    18882.00    20658.22    414.74 o 
   6   5   5     2293.83     2333.18     69.82 o 
   7   5   5     4852.42     5603.51    144.76 o 
   8   5   5     1731.06     1854.81     81.20 o 
   9   5   5     5114.05     5286.57    157.85 o 
  10   5   5     5048.42     5379.20    185.60 o 
  11   5   5      760.64      783.24     77.18 o 
  12   5   5      872.08     1046.87     94.23 o 
  13   5   5     1146.29     1063.00    119.65 o 
 -12   6   5     5573.90     5473.05    255.82 o 
 -11   6   5      485.60      636.50     75.12 o 
 -10   6   5     1525.89     1449.09     92.23 o 
  -9   6   5     5567.43     5960.95    187.23 o 
  -8   6   5     2729.42     2662.86     91.71 o 
  -7   6   5     1691.05     1787.95     73.73 o 
  -6   6   5     4407.10     3992.63    108.68 o 
  -5   6   5     1142.35     1022.03     49.82 o 
  -4   6   5    11344.93    11086.44    236.75 o 
  -3   6   5      110.18      130.73     16.24 o 
  -2   6   5     8356.18     7240.75    145.16 o 
  -1   6   5      913.77     1248.81     37.58 o 
   0   6   5    47080.53    44312.94    993.05 o 
   1   6   5     1100.48     1391.07     41.48 o 
   2   6   5     8757.95     7550.70    166.06 o 
   3   6   5       67.23      154.72     21.69 o 
   4   6   5    10082.02     9819.98    198.89 o 
   5   6   5      913.66      871.98     43.91 o 
   6   6   5     4039.87     3754.28    103.76 o 
   7   6   5     2079.80     2156.48     86.49 o 
   8   6   5     2629.80     2440.92    103.93 o 
   9   6   5     5413.18     5641.14    185.69 o 
  10   6   5     1393.30     1259.74     87.72 o 
  11   6   5      646.48      766.08     81.23 o 
  12   6   5     5418.85     5041.96    206.49 o 
 -12   7   5      182.60       88.59     54.33 o 
 -11   7   5     3508.97     3151.45    155.28 o 
 -10   7   5      329.19      366.39     58.66 o 
  -9   7   5      626.65      668.57     62.62 o 
  -8   7   5     1252.49     1165.94     66.48 o 
  -7   7   5     1555.55     1531.74     72.11 o 
  -6   7   5       73.40       59.89     22.29 o 
  -5   7   5     3773.70     3495.59    104.42 o 
  -4   7   5      714.17      698.79     33.30 o 
  -3   7   5    18276.91    16860.07    434.57 o 
  -2   7   5     1033.19     1012.63     40.75 o 
  -1   7   5    28883.87    25688.85    562.50 o 
   0   7   5      456.70      458.87     25.09 o 
   1   7   5    27680.45    25021.70    548.06 o 
   2   7   5     1140.41     1150.58     45.96 o 
   3   7   5    19392.33    17337.54    439.15 o 
   4   7   5      637.79      685.83     41.74 o 
   5   7   5     3103.72     2922.49    100.32 o 
   6   7   5      132.60      145.71     28.17 o 
   7   7   5     1726.15     1593.10     75.53 o 
   8   7   5      832.54      911.49     65.04 o 
   9   7   5      569.44      552.76     58.18 o 
  10   7   5      538.37      578.90     64.63 o 
  11   7   5     3275.81     2981.02    143.70 o 
  12   7   5      107.53       94.68     57.60 o 
 -11   8   5     2034.08     1945.26    124.71 o 
 -10   8   5      881.39      845.06     78.16 o 
  -9   8   5      236.88      238.37     50.35 o 
  -8   8   5     4794.79     4905.61    182.31 o 
  -7   8   5     1285.75     1298.87     73.67 o 
  -6   8   5     9579.95    10127.75    254.68 o 
  -5   8   5      329.98      366.21     34.42 o 
  -4   8   5     2757.10     3019.29     86.14 o 
  -3   8   5      322.57      375.35     31.49 o 
  -2   8   5      120.24      167.73     24.19 o 
  -1   8   5     1938.33     2017.20     88.50 o 
   0   8   5      197.62      259.47     25.38 o 
   1   8   5     2132.71     2204.67     71.26 o 
   2   8   5      374.37      440.21     34.79 o 
   3   8   5      363.44      417.06     37.02 o 
   4   8   5     2055.24     2338.51     78.77 o 
   5   8   5      407.15      453.16     45.84 o 
   6   8   5    10121.40    10738.09    271.36 o 
   7   8   5     1246.20     1232.59     62.58 o 
   8   8   5     4394.87     4656.70    158.50 o 
   9   8   5      379.19      363.66     60.61 o 
  10   8   5     1265.81     1191.44     84.90 o 
  11   8   5     2056.94     2054.37    120.25 o 
 -11   9   5     5064.61     5217.28    254.53 o 
 -10   9   5      377.46      446.13     62.43 o 
  -9   9   5     4433.94     4216.35    194.43 o 
  -8   9   5       65.73       58.87     38.59 o 
  -7   9   5     2822.66     2543.44     91.70 o 
  -6   9   5     2185.61     2140.58     95.95 o 
  -5   9   5     2517.35     2502.30    107.97 o 
  -4   9   5     2087.85     2314.40    100.95 o 
  -3   9   5    28006.81    28738.78    940.43 o 
  -2   9   5     4828.45     5162.31    150.73 o 
  -1   9   5    33840.10    34381.89    979.85 o 
   0   9   5      343.94      339.84     32.91 o 
   1   9   5    33739.43    33998.52    830.09 o 
   2   9   5     4358.28     4719.35    153.60 o 
   3   9   5    26650.67    27900.37    658.20 o 
   4   9   5     1806.53     1986.25     82.04 o 
   5   9   5     2894.83     2849.87    107.47 o 
   6   9   5     1941.01     1947.01     95.82 o 
   7   9   5     2583.78     2458.54    125.31 o 
   8   9   5       87.18       83.38     39.83 o 
   9   9   5     4384.31     4321.13    169.61 o 
  10   9   5      399.35      405.27     71.22 o 
  11   9   5     4642.81     4198.15    250.43 o 
 -10  10   5      420.72      303.69     65.03 o 
  -9  10   5     2263.96     2097.92    105.00 o 
  -8  10   5      759.08      754.16     60.90 o 
  -7  10   5     1086.61     1021.29     72.88 o 
  -6  10   5      341.69      414.04     48.19 o 
  -5  10   5      693.37      637.55     65.53 o 
  -4  10   5     1953.79     1720.45     79.99 o 
  -3  10   5       11.66       32.78     24.92 o 
  -2  10   5     9755.62     8730.99    376.12 o 
  -1  10   5      800.15      718.61     52.71 o 
   0  10   5    13130.38    11921.37    305.94 o 
   1  10   5      621.30      549.12     42.43 o 
   2  10   5    10099.44     8824.05    283.19 o 
   3  10   5       18.73       49.26     30.29 o 
   4  10   5     1864.85     1728.36     85.74 o 
   5  10   5      861.85      789.31     64.82 o 
   6  10   5      354.57      384.81     46.73 o 
   7  10   5     1051.34     1019.14     80.19 o 
   8  10   5      882.40     1013.08     86.68 o 
   9  10   5     2393.83     2324.64    138.17 o 
  10  10   5      612.57      540.11     77.99 o 
  -9  11   5     3655.42     3731.21    207.01 o 
  -8  11   5      729.64      627.44     59.80 o 
  -7  11   5     2481.90     2232.26    150.72 o 
  -6  11   5      939.16      849.49     69.69 o 
  -5  11   5     3713.30     3540.36    174.80 o 
  -4  11   5      163.27      274.37     40.90 o 
  -3  11   5     1752.26     1541.18     78.06 o 
  -2  11   5      927.69      935.94     65.60 o 
  -1  11   5      824.30      774.09     54.08 o 
   0  11   5      864.13      776.74     53.33 o 
   1  11   5      117.52       89.60     38.59 o 
   2  11   5     1072.58     1052.48     63.78 o 
   3  11   5     2679.53     2418.56    103.21 o 
   4  11   5      155.85      200.21     44.25 o 
   5  11   5     3035.73     2851.27    119.06 o 
   6  11   5      977.01      964.66     73.10 o 
   7  11   5     2661.27     2374.18    134.21 o 
   8  11   5      654.93      515.48     75.58 o 
   9  11   5     3329.73     2894.49    179.69 o 
  -8  12   5     1304.33     1409.09    141.18 o 
  -7  12   5      270.55      294.81     52.32 o 
  -6  12   5     5342.32     5454.42    266.30 o 
  -5  12   5       63.10       98.63     40.62 o 
  -4  12   5     3709.67     3548.65    210.56 o 
  -3  12   5     1784.21     1817.08     94.21 o 
  -2  12   5    14133.19    14622.93    524.23 o 
  -1  12   5       34.80      128.98     34.28 o 
   0  12   5    17107.29    19175.49    614.15 o 
   1  12   5       31.90      134.16     43.95 o 
   2  12   5    13560.89    14835.88    415.45 o 
   3  12   5     1530.62     1580.09     92.49 o 
   4  12   5     3755.24     3701.89    151.03 o 
   5  12   5       83.68      125.45     48.49 o 
   6  12   5     5430.83     5485.85    217.21 o 
   7  12   5      289.32      369.82     68.00 o 
   8  12   5     1269.99     1226.98    105.52 o 
  -6  13   5      397.86      352.91     82.58 o 
  -5  13   5     1135.31     1113.96    124.42 o 
  -4  13   5      795.13      701.66     70.86 o 
  -3  13   5     1382.00     1563.03    103.14 o 
  -2  13   5      540.94      449.21     57.06 o 
  -1  13   5     2030.31     2151.74    115.70 o 
   0  13   5      669.11      619.20     61.62 o 
   1  13   5     2835.05     2776.78    174.04 o 
   2  13   5      426.76      392.53     57.28 o 
   3  13   5      818.75      966.59     77.63 o 
   4  13   5      833.04      676.49     71.68 o 
   5  13   5     1496.62     1420.02    100.24 o 
   6  13   5      400.87      293.43     63.50 o 
  -4  14   5      340.48      138.40     67.32 o 
  -3  14   5     1144.44      942.69    100.48 o 
  -2  14   5      268.96      206.95     47.21 o 
  -1  14   5      578.43      424.46     61.55 o 
   0  14   5      335.73      182.15     49.60 o 
   1  14   5      547.02      454.75     63.74 o 
   2  14   5      235.21      121.27     43.21 o 
   3  14   5     1089.02      974.52     81.32 o 
   4  14   5      475.99      280.56     57.24 o 
   0   0   6    67114.38    57645.58   1624.08 o 
   1   0   6     3647.90     4905.26     67.73 o 
   2   0   6     3907.26     3143.73     48.19 o 
   3   0   6      123.43      444.54     19.07 o 
   4   0   6    33690.35    30444.77    576.65 o 
   5   0   6    11035.61    11151.22    203.97 o 
   6   0   6     8885.62     9908.05    193.35 o 
   7   0   6     2469.68     2527.94     70.77 o 
   8   0   6    33124.32    35882.69    809.28 o 
   9   0   6     5845.30     6149.81    156.78 o 
  10   0   6        2.02        9.72     31.36 o 
  11   0   6      651.23      749.28     66.23 o 
  12   0   6    14426.56    14773.18    398.99 o 
  13   0   6       51.42       82.29     56.73 o 
 -13   1   6     1704.69     1481.37    108.43 o 
 -12   1   6     1780.45     1809.72    103.39 o 
 -11   1   6      108.55       79.15     40.83 o 
 -10   1   6      811.72      885.32     57.53 o 
  -9   1   6     2871.88     2864.77    100.62 o 
  -8   1   6    12607.61    12407.91    285.33 o 
  -7   1   6     4256.12     4338.40    109.23 o 
  -6   1   6    12812.98    12358.88    245.46 o 
  -5   1   6     1255.33     1338.05     38.57 o 
  -4   1   6    15883.50    14237.05    248.35 o 
  -3   1   6     4866.85     6348.72    103.73 o 
  -2   1   6     4636.44     4248.49     95.22 o 
  -1   1   6      472.54      649.87     20.21 o 
   0   1   6     1312.69     2865.21     50.17 o 
   1   1   6      954.59     1042.79     24.67 o 
   2   1   6     3246.99     3210.59     57.17 o 
   3   1   6     5744.95     7220.77    134.85 o 
   4   1   6    16225.09    14610.11    281.00 o 
   5   1   6      629.70      824.45     29.71 o 
   6   1   6    14484.04    13835.72    275.87 o 
   7   1   6     4553.10     4730.13    114.08 o 
   8   1   6    12725.67    12605.60    286.24 o 
   9   1   6     3103.53     3109.07    110.20 o 
  10   1   6      935.01     1058.98     74.46 o 
  11   1   6      117.34      130.95     44.09 o 
  12   1   6     1690.62     1702.14    114.52 o 
  13   1   6     1589.48     1486.00    107.72 o 
 -13   2   6      692.34      653.05     97.11 o 
 -12   2   6      742.89      655.68     78.53 o 
 -11   2   6      391.98      377.62     56.58 o 
 -10   2   6      678.51      731.04     57.02 o 
  -9   2   6     1155.31     1022.76     55.76 o 
  -8   2   6     1956.70     1822.22     71.47 o 
  -7   2   6     9661.14     9314.92    200.82 o 
  -6   2   6     2810.39     2514.72     68.72 o 
  -5   2   6    29912.48    28851.08    592.15 o 
  -4   2   6     5075.83     5014.19     93.60 o 
  -3   2   6     1867.16     2021.09     36.99 o 
  -2   2   6     1847.73     1693.83     35.35 o 
  -1   2   6     2094.71     1749.69     51.34 o 
   0   2   6      796.89      858.78     61.36 o 
   1   2   6     3063.95     2665.92     80.34 o 
   2   2   6      999.61      975.06     25.91 o 
   3   2   6     2859.26     3162.99     56.05 o 
   4   2   6     3626.13     3805.72     74.18 o 
   5   2   6    28199.93    27771.32    573.89 o 
   6   2   6     1798.54     1652.46     50.32 o 
   7   2   6     8471.41     8306.17    178.77 o 
   8   2   6     1748.07     1834.87     68.48 o 
   9   2   6     1272.59     1151.19     65.60 o 
  10   2   6      543.59      589.61     56.99 o 
  11   2   6      400.67      398.81     57.65 o 
  12   2   6      642.47      579.94     66.70 o 
  13   2   6      850.76      741.63     76.92 o 
 -13   3   6     2694.07     2705.34    158.94 o 
 -12   3   6      706.19      757.15     85.40 o 
 -11   3   6    10713.05    10915.10    346.79 o 
 -10   3   6     1452.93     1477.69     76.95 o 
  -9   3   6     7391.91     7359.51    190.03 o 
  -8   3   6    13620.54    14151.98    327.73 o 
  -7   3   6    20637.99    20752.69    438.91 o 
  -6   3   6    11288.28    11491.93    230.80 o 
  -5   3   6    33108.27    33759.41    700.79 o 
  -4   3   6    10332.87    10557.04    189.96 o 
  -3   3   6    80395.84    83971.55   1998.47 o 
  -2   3   6     2127.20     3619.74     92.77 o 
  -1   3   6    38351.93    34798.37    806.68 o 
   0   3   6      465.01      692.71     29.78 o 
   1   3   6    36838.85    34902.47    737.96 o 
   2   3   6     2108.96     3831.38     76.71 o 
   3   3   6    79818.95    84065.48   2002.82 o 
   4   3   6    12328.18    12739.81    225.73 o 
   5   3   6    33311.79    34173.70    709.62 o 
   6   3   6    10485.31    10869.17    220.54 o 
   7   3   6    21149.87    21594.90    452.76 o 
   8   3   6    15255.49    15936.00    356.66 o 
   9   3   6     7567.27     7748.74    202.83 o 
  10   3   6     1201.65     1179.74     89.48 o 
  11   3   6    10958.43    11116.12    304.67 o 
  12   3   6      844.19      926.03     92.14 o 
  13   3   6     3150.45     3252.65    183.79 o 
 -13   4   6     2674.58     2720.77    161.19 o 
 -12   4   6      313.89      319.15     60.44 o 
 -11   4   6      115.43      156.12     53.50 o 
 -10   4   6     1737.81     1775.86     94.63 o 
  -9   4   6     8120.66     7668.14    204.78 o 
  -8   4   6     1626.72     1561.56     69.77 o 
  -7   4   6     3422.62     3563.17    100.80 o 
  -6   4   6    13601.99    14164.87    287.93 o 
  -5   4   6     8985.20     8515.38    171.58 o 
  -4   4   6     3412.04     3424.64     72.84 o 
  -3   4   6     1900.19     1602.40     36.31 o 
  -2   4   6     6168.32     6786.13    100.65 o 
  -1   4   6     6132.23     6548.77    104.70 o 
   0   4   6      136.52       83.59      8.77 o 
   1   4   6     7591.36     7775.36    127.43 o 
   2   4   6     4785.79     5473.86    107.20 o 
   3   4   6     1999.46     1770.20     41.75 o 
   4   4   6     2363.14     2336.20     57.42 o 
   5   4   6     9710.29     9259.59    179.56 o 
   6   4   6    12545.80    13033.21    287.82 o 
   7   4   6     3443.40     3666.80     97.77 o 
   8   4   6     1957.29     1935.72     83.71 o 
   9   4   6     8377.66     7951.66    206.76 o 
  10   4   6     1639.47     1654.16     88.91 o 
  11   4   6      216.80      262.49     58.45 o 
  12   4   6      269.53      275.10     58.46 o 
  13   4   6     2510.48     2552.90    147.95 o 
 -13   5   6     2099.20     2101.18    147.03 o 
 -12   5   6       40.84       32.17     41.01 o 
 -11   5   6      876.23      888.81     76.99 o 
 -10   5   6     1048.96      954.43     74.85 o 
  -9   5   6      259.11      280.49     48.51 o 
  -8   5   6     4797.66     4458.47    128.57 o 
  -7   5   6       48.90       37.05     22.15 o 
  -6   5   6     3318.90     3120.21     90.78 o 
  -5   5   6     4674.59     4168.52    102.64 o 
  -4   5   6    15857.57    14767.47    296.62 o 
  -3   5   6     6496.12     5440.70    119.71 o 
  -2   5   6     3326.17     2632.35     54.76 o 
  -1   5   6      325.46      278.92     18.49 o 
   0   5   6     3349.08     2707.71     54.76 o 
   1   5   6      139.72       95.98     13.35 o 
   2   5   6     3351.87     2767.13     60.71 o 
   3   5   6     6627.35     5681.24    130.68 o 
   4   5   6    15738.99    14420.76    347.05 o 
   5   5   6     3617.35     3254.25     93.31 o 
   6   5   6     2329.54     2237.69     73.69 o 
   7   5   6       89.83       92.38     26.61 o 
   8   5   6     4735.45     4505.41    134.56 o 
   9   5   6      123.20      134.47     39.82 o 
  10   5   6      978.90      995.32     68.27 o 
  11   5   6      879.47      877.22     89.51 o 
  12   5   6      107.03       87.49     49.37 o 
  13   5   6     2016.47     2035.42    155.51 o 
 -12   6   6      799.38      817.46     91.93 o 
 -11   6   6      972.18      995.58     86.20 o 
 -10   6   6     9557.35     9615.41    361.54 o 
  -9   6   6     2229.07     2172.77     95.29 o 
  -8   6   6     2624.23     2673.22     94.03 o 
  -7   6   6     5985.60     5391.31    213.82 o 
  -6   6   6    27425.95    27496.14    737.41 o 
  -5   6   6     5220.34     5641.32    127.30 o 
  -4   6   6     4522.29     4364.18    159.36 o 
  -3   6   6      919.49      814.94     30.09 o 
  -2   6   6    29432.08    29786.93    618.59 o 
  -1   6   6     7528.66     7835.81    160.33 o 
   0   6   6     1867.95     1705.82     45.44 o 
   1   6   6     8878.73     9097.10    219.68 o 
   2   6   6    30563.71    31035.18    649.47 o 
   3   6   6     1223.31     1154.98     47.78 o 
   4   6   6     4421.97     4028.38    126.15 o 
   5   6   6     6493.82     6765.43    153.04 o 
   6   6   6    28445.11    28307.58    650.32 o 
   7   6   6     5378.66     5000.70    141.02 o 
   8   6   6     2818.85     2801.97    109.16 o 
   9   6   6     2677.72     2576.86    116.74 o 
  10   6   6     9799.18    10007.54    289.20 o 
  11   6   6      992.60      983.54     90.31 o 
  12   6   6     1044.77     1035.71    102.22 o 
 -12   7   6     4294.17     4681.67    228.38 o 
 -11   7   6     2570.32     2380.88    133.61 o 
 -10   7   6     1703.60     1682.12     95.08 o 
  -9   7   6     2185.11     1978.78     96.91 o 
  -8   7   6      962.68      846.42     60.98 o 
  -7   7   6     7882.53     8462.20    209.95 o 
  -6   7   6     6358.29     6575.69    157.51 o 
  -5   7   6     3442.68     3637.66     99.60 o 
  -4   7   6      914.52      928.26     36.56 o 
  -3   7   6    18251.10    19163.00    461.06 o 
  -2   7   6     6175.35     6772.49    167.53 o 
  -1   7   6    12613.30    13416.97    267.12 o 
   0   7   6      851.96     1098.43     37.44 o 
   1   7   6    11180.73    12232.77    243.81 o 
   2   7   6     5017.09     5697.75    125.94 o 
   3   7   6    15601.90    16426.06    342.30 o 
   4   7   6     1404.87     1399.71     63.69 o 
   5   7   6     2286.29     2439.04     81.61 o 
   6   7   6     5755.24     5989.09    150.13 o 
   7   7   6     7589.86     8026.16    205.54 o 
   8   7   6     1345.40     1216.01     85.04 o 
   9   7   6     2055.07     1947.68     94.20 o 
  10   7   6     1283.34     1348.61     98.53 o 
  11   7   6     2436.51     2437.77    120.94 o 
  12   7   6     4228.84     4195.31    261.96 o 
 -11   8   6      172.22      112.25     55.43 o 
 -10   8   6       20.03       53.69     41.96 o 
  -9   8   6      322.15      258.66     52.05 o 
  -8   8   6      822.30      711.62     63.64 o 
  -7   8   6     1540.64     1464.81     74.99 o 
  -6   8   6     4020.15     3443.98    114.68 o 
  -5   8   6     1056.80      983.31     45.91 o 
  -4   8   6     1419.01     1405.26     74.06 o 
  -3   8   6     1047.44     1060.39     58.02 o 
  -2   8   6     6247.68     5959.90    185.60 o 
  -1   8   6     1773.50     1794.14     59.88 o 
   0   8   6     1054.80      854.17     40.37 o 
   1   8   6     1426.02     1511.02     53.13 o 
   2   8   6     5929.63     5701.67    144.69 o 
   3   8   6      735.33      841.52     53.61 o 
   4   8   6     1496.17     1490.93     62.87 o 
   5   8   6      984.65      933.50     57.28 o 
   6   8   6     4175.79     3809.55    138.61 o 
   7   8   6     1064.77     1042.34     68.25 o 
   8   8   6     1081.49      920.12     64.04 o 
   9   8   6      280.47      278.87     52.45 o 
  10   8   6       27.52       40.05     37.18 o 
  11   8   6      112.35       62.91     49.43 o 
 -11   9   6      386.65      327.65     62.97 o 
 -10   9   6     1545.24     1371.07    106.41 o 
  -9   9   6     6062.98     5991.29    238.06 o 
  -8   9   6      967.79      895.21     68.57 o 
  -7   9   6     1495.73     1386.98     72.40 o 
  -6   9   6     1152.21     1081.61     67.29 o 
  -5   9   6     5363.19     5378.39    282.38 o 
  -4   9   6      519.90      444.82     34.32 o 
  -3   9   6     6889.10     6487.97    276.49 o 
  -2   9   6     1157.98     1000.98     50.16 o 
  -1   9   6     4770.14     4798.33    135.65 o 
   0   9   6      454.06      540.50     40.36 o 
   1   9   6     4825.46     4830.56    130.90 o 
   2   9   6     1415.07     1180.17     54.97 o 
   3   9   6     7759.03     6963.78    228.18 o 
   4   9   6      293.73      251.37     38.50 o 
   5   9   6     6295.82     6545.02    182.97 o 
   6   9   6     1574.86     1544.41     84.86 o 
   7   9   6     1868.83     1898.52    106.04 o 
   8   9   6      981.68      991.01     71.16 o 
   9   9   6     6469.96     5987.62    232.07 o 
  10   9   6     1525.37     1457.59    112.08 o 
  11   9   6      509.87      331.23     76.41 o 
 -10  10   6      221.15      131.44     43.00 o 
  -9  10   6      299.00      280.75     45.24 o 
  -8  10   6     6300.49     5974.56    306.88 o 
  -7  10   6      749.78      689.20     72.17 o 
  -6  10   6     1151.46     1259.96     77.52 o 
  -5  10   6      166.40      168.58     33.42 o 
  -4  10   6    12336.31    14375.82    388.45 o 
  -3  10   6     1040.99      976.60     65.83 o 
  -2  10   6     1073.74     1119.28     69.43 o 
  -1  10   6       62.94      182.21     59.96 o 
   0  10   6    22523.59    23650.36    694.36 o 
   1  10   6      125.10      131.90     26.81 o 
   2  10   6      745.68      861.34     50.90 o 
   3  10   6      958.56      933.67     57.32 o 
   4  10   6    10721.90    11947.34    326.43 o 
   5  10   6      315.43      354.10     48.49 o 
   6  10   6      740.27      830.04     71.57 o 
   7  10   6      558.05      496.15     58.46 o 
   8  10   6     5772.57     6462.85    241.82 o 
   9  10   6      220.25      198.70     65.44 o 
  10  10   6      253.75      264.81     75.20 o 
  -9  11   6     2173.21     2011.20    166.16 o 
  -8  11   6     1581.40     1428.42    137.43 o 
  -7  11   6      150.99      197.27     44.52 o 
  -6  11   6      892.65      888.10     84.57 o 
  -5  11   6      990.72      815.30     64.63 o 
  -4  11   6     3227.70     2666.11    138.71 o 
  -3  11   6     1743.26     1654.38     91.05 o 
  -2  11   6     1721.96     1613.91     76.97 o 
  -1  11   6      925.11      749.69     50.28 o 
   0  11   6     1608.85     1379.35     72.32 o 
   1  11   6     1118.31      886.19     65.87 o 
   2  11   6     1385.63     1303.68     69.63 o 
   3  11   6     2217.17     2073.16     95.18 o 
   4  11   6     3804.94     3374.84    132.79 o 
   5  11   6     1411.91     1252.92     81.22 o 
   6  11   6      565.75      715.17     64.84 o 
   7  11   6      217.01      233.25     56.52 o 
   8  11   6     2036.73     2009.27    118.19 o 
   9  11   6     2461.53     2180.52    162.73 o 
  -8  12   6      612.65      558.19    107.06 o 
  -7  12   6     1232.40     1365.93    133.39 o 
  -6  12   6        1.41       -0.09     28.16 o 
  -5  12   6      701.26      614.29     59.53 o 
  -4  12   6     3179.78     2903.43    158.65 o 
  -3  12   6     2008.07     1761.03    166.29 o 
  -2  12   6      513.75      445.82     51.46 o 
  -1  12   6      453.44      327.75     46.13 o 
   0  12   6     2708.79     2282.27    154.56 o 
   1  12   6      413.09      326.66     46.83 o 
   2  12   6      690.56      595.80     53.64 o 
   3  12   6     1902.47     1600.33     88.02 o 
   4  12   6     3765.05     3291.27    188.04 o 
   5  12   6      670.29      613.97     61.48 o 
   6  12   6       40.91       56.95     42.81 o 
   7  12   6     1211.38     1114.31     94.04 o 
   8  12   6      822.13      740.87     84.83 o 
  -6  13   6     3264.01     3358.05    200.55 o 
  -5  13   6     2240.70     2179.98    158.10 o 
  -4  13   6      674.88      578.44     69.16 o 
  -3  13   6     9352.61     9352.80    410.13 o 
  -2  13   6      972.04      804.43     67.75 o 
  -1  13   6     4176.87     4218.71    258.48 o 
   0  13   6     1177.97     1087.28     71.74 o 
   1  13   6     4016.76     3898.66    176.99 o 
   2  13   6     1144.76      905.29     78.05 o 
   3  13   6     8495.30     8423.21    471.70 o 
   4  13   6      544.15      512.70     70.13 o 
   5  13   6     1886.27     1626.70    131.08 o 
   6  13   6     3227.75     3093.09    176.95 o 
  -4  14   6      239.64      279.48     71.23 o 
  -3  14   6      602.25      307.95     59.74 o 
  -2  14   6      470.76      372.61     53.27 o 
  -1  14   6     1101.53      937.41     74.72 o 
   0  14   6       34.82       60.53     37.65 o 
   1  14   6     1061.62      871.92     88.89 o 
   2  14   6      602.75      456.38     64.74 o 
   3  14   6      577.48      463.51     67.87 o 
   4  14   6      391.38      324.23     63.64 o 
   1   0   7     2472.04     1902.66     33.98 o 
   2   0   7     4849.13     6431.23    102.07 o 
   3   0   7    11802.44    12246.49    223.81 o 
   4   0   7      162.67      350.90     16.72 o 
   5   0   7     1997.51     1755.64     45.85 o 
   6   0   7      171.44      285.68     22.51 o 
   7   0   7      755.31      734.32     39.23 o 
   8   0   7     2793.29     2498.50     83.23 o 
   9   0   7     2028.92     1851.96     75.36 o 
  10   0   7     1621.97     1559.51     77.75 o 
  11   0   7     2365.15     2417.98    119.63 o 
  12   0   7      105.55      111.79     56.92 o 
  13   0   7     1232.25     1082.90     96.70 o 
 -13   1   7      271.69      266.85     64.34 o 
 -12   1   7     2861.22     2832.40    141.05 o 
 -11   1   7     8169.29     8344.21    235.68 o 
 -10   1   7     2854.63     2928.53    103.47 o 
  -9   1   7     9141.97     8950.05    233.43 o 
  -8   1   7    16032.67    16332.63    356.16 o 
  -7   1   7     6526.19     6693.74    149.75 o 
  -6   1   7     1989.48     2001.22     59.54 o 
  -5   1   7     3659.46     3876.24     84.06 o 
  -4   1   7     4290.45     5015.70     88.48 o 
  -3   1   7    11345.11    13098.38    213.66 o 
  -2   1   7     5620.16     4232.62     70.67 o 
  -1   1   7    11199.67    13760.67    214.36 o 
   0   1   7     1093.53     1063.52     25.30 o 
   1   1   7    11310.15    13445.93    233.30 o 
   2   1   7     5174.43     3895.36     59.65 o 
   3   1   7    10122.22    11950.58    195.39 o 
   4   1   7     3589.32     4324.87     82.28 o 
   5   1   7     2758.42     3005.88     67.41 o 
   6   1   7     2024.84     1943.32     54.34 o 
   7   1   7     6718.81     6797.89    149.22 o 
   8   1   7    16221.57    16547.35    355.89 o 
   9   1   7     7073.55     6841.93    176.70 o 
  10   1   7     2680.11     2875.68    118.06 o 
  11   1   7     8428.97     8819.31    260.87 o 
  12   1   7     2923.64     2796.98    143.00 o 
  13   1   7      171.32      214.55     64.95 o 
 -13   2   7     2754.06     2702.27    147.61 o 
 -12   2   7     4432.38     4469.08    182.37 o 
 -11   2   7     3402.02     3466.11    138.52 o 
 -10   2   7     5084.81     5220.82    162.94 o 
  -9   2   7    26444.96    27940.07    650.24 o 
  -8   2   7     9992.66     9986.43    228.15 o 
  -7   2   7    17774.29    19339.08    406.92 o 
  -6   2   7     1494.00     1628.48     50.82 o 
  -5   2   7    28354.04    29524.01    594.05 o 
  -4   2   7     4928.08     5014.60     93.48 o 
  -3   2   7    31013.94    30413.54    565.66 o 
  -2   2   7      911.98     1008.30     25.71 o 
  -1   2   7    74740.41    79724.28   1797.44 o 
   0   2   7    53093.11    62654.97   1531.60 o 
   1   2   7    77955.56    83949.41   2178.10 o 
   2   2   7      787.17      883.83     20.16 o 
   3   2   7    30840.95    30857.64    570.78 o 
   4   2   7     5942.65     6003.25    108.81 o 
   5   2   7    29289.60    30425.31    619.65 o 
   6   2   7      724.03      883.54     42.11 o 
   7   2   7    17744.21    19720.95    421.23 o 
   8   2   7    11777.74    11798.40    259.76 o 
   9   2   7    26398.01    27930.43    620.07 o 
  10   2   7     3922.87     4192.31    136.62 o 
  11   2   7     3538.40     3571.68    132.02 o 
  12   2   7     5530.29     5448.43    188.99 o 
  13   2   7     2763.65     2685.86    151.05 o 
 -13   3   7     1214.86     1103.03    104.96 o 
 -12   3   7      160.31      135.73     59.23 o 
 -11   3   7     2787.26     2742.11    128.85 o 
 -10   3   7     1589.34     1470.37     82.12 o 
  -9   3   7     1567.02     1616.42     80.05 o 
  -8   3   7     1048.16     1033.03     55.80 o 
  -7   3   7     3809.88     3441.06     97.16 o 
  -6   3   7     4877.84     4639.48    109.95 o 
  -5   3   7     4115.61     4356.18     90.65 o 
  -4   3   7     5892.49     5720.63    107.88 o 
  -3   3   7      626.32      550.08     20.23 o 
  -2   3   7    14393.75    15703.11    299.12 o 
  -1   3   7    14082.17    15077.17    259.40 o 
   0   3   7      712.80     1090.32     31.01 o 
   1   3   7    14499.71    15269.24    540.86 o 
   2   3   7    11792.08    12726.00    212.37 o 
   3   3   7      386.03      384.73     17.57 o 
   4   3   7     5076.36     4896.74     97.09 o 
   5   3   7     3165.21     3487.80     79.08 o 
   6   3   7     4767.74     4582.93    113.94 o 
   7   3   7     3747.67     3522.67    100.63 o 
   8   3   7     1073.96     1148.11     61.66 o 
   9   3   7      791.42      961.84     64.47 o 
  10   3   7     1387.14     1308.75     88.68 o 
  11   3   7     3814.76     3744.16    140.70 o 
  12   3   7      151.99      183.82     59.32 o 
  13   3   7      771.13      692.80    101.63 o 
 -13   4   7     3175.81     2828.22    166.28 o 
 -12   4   7     1812.77     1868.23    116.41 o 
 -11   4   7     5677.77     5291.83    187.27 o 
 -10   4   7     5229.54     4982.36    183.82 o 
  -9   4   7     2051.80     1879.25     83.77 o 
  -8   4   7     1458.22     1330.03     60.69 o 
  -7   4   7    10237.10    10115.36    231.61 o 
  -6   4   7    34298.20    33708.00    773.40 o 
  -5   4   7     7543.54     7352.18    147.58 o 
  -4   4   7      956.67      890.44     32.88 o 
  -3   4   7     1192.78     1089.66     31.02 o 
  -2   4   7    15372.34    14861.11    312.27 o 
  -1   4   7     8293.11     7228.04    234.89 o 
   0   4   7      593.10      373.30     17.21 o 
   1   4   7     6631.45     5963.97     98.55 o 
   2   4   7    14865.96    15096.99    308.95 o 
   3   4   7     1843.36     1562.37     39.95 o 
   4   4   7     1273.52     1124.37     36.97 o 
   5   4   7     6434.10     6303.58    138.41 o 
   6   4   7    31826.29    32044.34    716.19 o 
   7   4   7    11350.67    11350.68    260.91 o 
   8   4   7     1684.89     1581.04     66.39 o 
   9   4   7     1648.09     1537.18     77.73 o 
  10   4   7     4665.62     4505.46    149.01 o 
  11   4   7     6214.96     5985.55    203.33 o 
  12   4   7     2185.37     2149.31    133.00 o 
  13   4   7     3068.66     2801.01    164.03 o 
 -13   5   7     2619.45     2832.95    157.31 o 
 -12   5   7      203.47      167.69     59.94 o 
 -11   5   7     8033.16     8089.85    318.86 o 
 -10   5   7     2582.29     2613.89    122.23 o 
  -9   5   7     4723.24     4710.58    180.11 o 
  -8   5   7      731.23      739.47     51.38 o 
  -7   5   7     1006.67     1160.69     56.86 o 
  -6   5   7     4931.34     4851.18    117.79 o 
  -5   5   7     4452.95     4155.74     94.52 o 
  -4   5   7     3356.95     3974.39     84.49 o 
  -3   5   7    16018.53    18187.45    302.67 o 
  -2   5   7    15203.56    15163.89    267.81 o 
  -1   5   7     5426.49     5239.26     98.34 o 
   0   5   7     5319.59     6104.70    113.96 o 
   1   5   7     5757.91     5540.90     97.00 o 
   2   5   7    16822.54    17079.31    358.96 o 
   3   5   7    16657.85    18901.83    413.70 o 
   4   5   7     2675.68     3170.31     71.57 o 
   5   5   7     3804.95     3616.49     88.14 o 
   6   5   7     5666.19     5668.92    137.77 o 
   7   5   7     1736.51     1871.30     70.15 o 
   8   5   7      804.68      824.49     56.38 o 
   9   5   7     5037.97     5203.25    162.37 o 
  10   5   7     2914.76     3184.49    125.90 o 
  11   5   7     9682.29    10220.96    301.19 o 
  12   5   7      192.95      143.42     64.92 o 
  13   5   7     2391.14     2564.60    144.54 o 
 -12   6   7      651.85      581.87     76.61 o 
 -11   6   7     3823.40     3721.28    147.91 o 
 -10   6   7     2099.85     1814.44     99.33 o 
  -9   6   7      975.00      996.55     66.89 o 
  -8   6   7      192.04      233.40     43.38 o 
  -7   6   7     4009.68     3992.66    116.64 o 
  -6   6   7    14249.85    13547.64    373.59 o 
  -5   6   7     3250.46     2919.90     97.92 o 
  -4   6   7     3601.78     3516.03     79.86 o 
  -3   6   7     9593.26     8779.44    155.08 o 
  -2   6   7     5883.52     5014.65    145.74 o 
  -1   6   7     5295.54     4838.74     97.66 o 
   0   6   7    25092.46    24197.24    489.07 o 
   1   6   7     5565.62     4943.35    100.53 o 
   2   6   7     5512.46     4781.22    103.91 o 
   3   6   7     8396.78     7819.86    181.58 o 
   4   6   7     4114.10     4048.66    112.75 o 
   5   6   7     4400.78     4165.49    103.04 o 
   6   6   7    12910.99    12101.26    268.12 o 
   7   6   7     3149.52     3123.12    103.11 o 
   8   6   7      328.66      397.80     47.32 o 
   9   6   7     1416.15     1474.74     81.36 o 
  10   6   7     1456.56     1410.19     93.09 o 
  11   6   7     3361.72     3247.08    154.62 o 
  12   6   7      621.03      658.15     96.00 o 
 -12   7   7      472.83      341.87     74.10 o 
 -11   7   7     2884.11     2705.94    142.43 o 
 -10   7   7     1378.75     1312.10     84.73 o 
  -9   7   7     3295.75     3405.48    152.82 o 
  -8   7   7     1275.32     1104.64     68.74 o 
  -7   7   7     1633.55     1429.28     69.34 o 
  -6   7   7      508.45      539.17     44.54 o 
  -5   7   7     4073.18     3747.76     99.08 o 
  -4   7   7     1287.12     1019.40     40.31 o 
  -3   7   7      115.27      142.21     20.18 o 
  -2   7   7     9799.52     8898.67    307.67 o 
  -1   7   7      858.75      870.82     37.20 o 
   0   7   7     9273.84     7480.34    174.69 o 
   1   7   7     1117.57     1072.56     38.44 o 
   2   7   7     9505.36     9002.41    252.52 o 
   3   7   7       52.90      108.66     20.43 o 
   4   7   7     1017.48      783.05     46.89 o 
   5   7   7     3673.60     3600.54    116.83 o 
   6   7   7      814.14      801.65     51.57 o 
   7   7   7     1351.47     1309.82     64.66 o 
   8   7   7      901.65      837.30     59.36 o 
   9   7   7     2840.32     2785.14    119.69 o 
  10   7   7     1800.92     1699.04    109.15 o 
  11   7   7     2692.00     2570.34    143.37 o 
  12   7   7      287.68      223.83     68.28 o 
 -11   8   7     2524.22     2385.62    158.03 o 
 -10   8   7     3496.45     3359.91    151.61 o 
  -9   8   7     3697.67     4400.53    191.76 o 
  -8   8   7      130.36      155.53     36.32 o 
  -7   8   7    15489.17    15741.44    555.62 o 
  -6   8   7     3736.08     3696.73    129.87 o 
  -5   8   7    17254.25    17553.01    485.85 o 
  -4   8   7      338.75      294.68     29.88 o 
  -3   8   7    35692.26    36930.91   1048.56 o 
  -2   8   7      608.62      605.64     35.82 o 
  -1   8   7    26713.04    26797.38    594.37 o 
   0   8   7    33907.78    36482.92    814.35 o 
   1   8   7    23080.47    24230.56    527.04 o 
   2   8   7      457.82      522.51     34.84 o 
   3   8   7    39338.82    41033.60    979.75 o 
   4   8   7      171.48      133.33     26.78 o 
   5   8   7    15156.91    15620.66    413.86 o 
   6   8   7     3856.61     3952.39    165.49 o 
   7   8   7    17017.11    17008.71    419.08 o 
   8   8   7      132.49      148.51     39.50 o 
   9   8   7     3221.84     3440.03    162.68 o 
  10   8   7     4275.61     4071.29    174.87 o 
  11   8   7     2913.20     2614.07    140.60 o 
 -11   9   7     1294.89     1344.42    124.23 o 
 -10   9   7     1730.04     1717.85    129.20 o 
  -9   9   7     5607.29     5948.75    234.07 o 
  -8   9   7     2172.43     2114.95    120.60 o 
  -7   9   7     5420.95     5211.85    256.19 o 
  -6   9   7     4109.99     4084.61    188.89 o 
  -5   9   7     4054.63     4231.45    219.94 o 
  -4   9   7     6270.58     6499.66    244.81 o 
  -3   9   7     1942.47     1867.35    106.77 o 
  -2   9   7    17882.00    18958.73    541.96 o 
  -1   9   7     8095.96     8474.50    203.25 o 
   0   9   7     6539.45     6606.37    165.89 o 
   1   9   7     7771.59     8100.36    191.27 o 
   2   9   7    19945.17    21128.94    535.85 o 
   3   9   7     2035.78     1995.19     80.55 o 
   4   9   7     5852.23     6122.78    161.80 o 
   5   9   7     3958.78     4158.14    135.23 o 
   6   9   7     4844.25     5120.65    175.86 o 
   7   9   7     5028.93     5326.68    198.10 o 
   8   9   7     1870.49     1817.90    101.59 o 
   9   9   7     4924.77     4715.19    171.52 o 
  10   9   7     1862.37     1782.15    105.18 o 
  11   9   7     1645.69     1543.56    137.85 o 
 -10  10   7        0.82       -9.20     47.85 o 
  -9  10   7        4.22       23.77     30.26 o 
  -8  10   7     1109.82      967.37     65.82 o 
  -7  10   7      838.97      794.19     74.93 o 
  -6  10   7      703.86      684.50     58.69 o 
  -5  10   7      198.63      225.76     36.75 o 
  -4  10   7      823.00      775.62     72.23 o 
  -3  10   7      421.47      341.01     48.09 o 
  -2  10   7      319.30      317.24     39.87 o 
  -1  10   7     1993.99     1870.66     89.57 o 
   0  10   7       85.57      107.35     27.86 o 
   1  10   7     1975.20     1915.21     92.62 o 
   2  10   7      396.57      323.87     39.48 o 
   3  10   7      632.29      491.05     43.25 o 
   4  10   7      754.14      754.09     60.91 o 
   5  10   7      504.79      511.79     50.52 o 
   6  10   7      783.21      790.12     66.41 o 
   7  10   7      510.89      460.37     70.88 o 
   8  10   7     1043.02     1121.26     97.51 o 
   9  10   7       59.70       45.51     51.26 o 
  10  10   7        2.50       36.93     55.44 o 
  -9  11   7      754.82      774.72    106.37 o 
  -8  11   7     2363.05     2405.47    147.00 o 
  -7  11   7      811.02      667.68     78.82 o 
  -6  11   7     1662.75     1408.94    137.64 o 
  -5  11   7      489.27      458.14     47.54 o 
  -4  11   7     4700.42     4405.39    222.59 o 
  -3  11   7      850.86      805.97     64.45 o 
  -2  11   7     3259.63     3427.50    183.70 o 
  -1  11   7      501.71      554.65     47.41 o 
   0  11   7     5029.90     4639.45    206.04 o 
   1  11   7      490.07      512.75     46.57 o 
   2  11   7     3582.88     3746.27    130.23 o 
   3  11   7     1134.17     1052.69     65.28 o 
   4  11   7     5212.83     4848.12    191.69 o 
   5  11   7      501.20      474.12     58.20 o 
   6  11   7     2211.06     1997.20    108.91 o 
   7  11   7     1039.18      939.38     83.91 o 
   8  11   7     2048.70     1939.63    114.27 o 
   9  11   7      728.00      594.75     79.84 o 
  -8  12   7     2614.15     3058.46    189.29 o 
  -7  12   7     3405.81     3567.28    197.58 o 
  -6  12   7      654.65      765.11    100.79 o 
  -5  12   7     4258.53     4863.94    225.23 o 
  -4  12   7     7709.46     7918.43    410.96 o 
  -3  12   7    13190.73    15212.93    701.68 o 
  -2  12   7     6847.65     6819.05    366.75 o 
  -1  12   7    13020.94    13388.85    575.17 o 
   0  12   7      881.26      912.13     69.74 o 
   1  12   7    10578.77    10248.63    408.51 o 
   2  12   7     6955.41     6822.62    220.63 o 
   3  12   7    15523.83    16909.51    722.08 o 
   4  12   7     7533.68     7633.59    347.45 o 
   5  12   7     3398.44     3439.87    147.08 o 
   6  12   7      697.30      694.53     76.27 o 
   7  12   7     4291.12     4205.60    230.26 o 
   8  12   7     2611.19     2648.69    142.80 o 
  -6  13   7      375.43      259.65     80.88 o 
  -5  13   7     2199.15     2046.96    151.41 o 
  -4  13   7      719.82      581.83     90.22 o 
  -3  13   7     1057.61      811.99     83.89 o 
  -2  13   7      112.25       45.58     33.22 o 
  -1  13   7     2165.82     1775.17    136.42 o 
   0  13   7       41.85       34.39     32.48 o 
   1  13   7     2194.09     1725.06    119.23 o 
   2  13   7      428.90      282.65     49.85 o 
   3  13   7      927.54      770.96     69.14 o 
   4  13   7     1162.56     1065.40     96.03 o 
   5  13   7     2396.64     1898.85    161.00 o 
   6  13   7      538.53      301.88     61.18 o 
  -4  14   7      614.75      544.38    100.48 o 
  -3  14   7     2620.20     2199.55    145.06 o 
  -2  14   7     1622.74     1162.43    118.53 o 
  -1  14   7     7984.80     6771.17    716.63 o 
   0  14   7     1721.73     1179.58    176.84 o 
   1  14   7     9125.97     8143.19    677.39 o 
   2  14   7     1641.66     1285.11    168.46 o 
   3  14   7     2168.22     1839.44    220.90 o 
   4  14   7      609.66      453.50     84.26 o 
   0   0   8   142948.45   149414.28   5737.93 o 
   1   0   8    25003.84    20155.74    331.45 o 
   2   0   8   375902.00   441592.59  17139.06 o 
   3   0   8     6826.04     6338.17     97.98 o 
   4   0   8    33539.58    36384.42    723.79 o 
   5   0   8     3577.17     3178.39     69.84 o 
   6   0   8   118859.21   122328.46   3359.88 o 
   7   0   8     2827.22     2395.77     67.00 o 
   8   0   8    11365.79    12434.24    277.59 o 
   9   0   8      189.60      232.24     35.43 o 
  10   0   8    34156.03    36225.69    898.35 o 
  11   0   8     3402.03     3699.60    142.96 o 
  12   0   8    10254.59    10444.85    330.15 o 
  13   0   8     2534.15     2765.89    149.23 o 
 -13   1   8      314.01      309.11     75.01 o 
 -12   1   8     2491.45     2395.56    121.39 o 
 -11   1   8     9022.71     8715.66    275.51 o 
 -10   1   8     3399.02     3176.88    111.33 o 
  -9   1   8     5911.40     6012.12    170.68 o 
  -8   1   8      485.54      350.43     30.16 o 
  -7   1   8     2194.92     2160.51     69.57 o 
  -6   1   8    11698.98    12379.50    245.73 o 
  -5   1   8    20783.35    20605.58    399.81 o 
  -4   1   8     2699.27     2205.17     48.76 o 
  -3   1   8     2279.90     2688.82     51.00 o 
  -2   1   8     1386.91     1893.14     47.50 o 
  -1   1   8      630.73      610.65     27.32 o 
   0   1   8    54313.95    49206.29   1064.80 o 
   1   1   8      454.05      485.61     12.66 o 
   2   1   8      743.79      910.04     24.30 o 
   3   1   8     2479.41     2782.83     51.10 o 
   4   1   8     2579.30     2113.46     46.89 o 
   5   1   8    19609.47    19647.20    380.83 o 
   6   1   8    10551.37    11276.92    224.65 o 
   7   1   8     2449.08     2377.16     76.52 o 
   8   1   8      332.57      245.73     36.48 o 
   9   1   8     5806.77     6047.86    172.62 o 
  10   1   8     2864.32     2757.32     98.72 o 
  11   1   8     9597.28     9530.77    297.78 o 
  12   1   8     2634.86     2540.99    146.19 o 
  13   1   8      307.96      356.78     66.53 o 
 -13   2   8     1778.31     1581.42    118.65 o 
 -12   2   8     3185.63     2905.01    154.26 o 
 -11   2   8     4180.52     3991.54    155.50 o 
 -10   2   8     6448.40     6151.04    189.39 o 
  -9   2   8     1798.04     1587.90     76.97 o 
  -8   2   8     6142.68     6231.10    153.94 o 
  -7   2   8     2703.78     2307.02     73.49 o 
  -6   2   8      728.84      824.80     36.72 o 
  -5   2   8     9550.97     9031.28    176.45 o 
  -4   2   8      849.07      701.65     25.72 o 
  -3   2   8    30595.01    28031.21    528.46 o 
  -2   2   8     2678.37     2631.12     50.63 o 
  -1   2   8    23651.68    18692.04    315.49 o 
   0   2   8       13.61       76.54     14.53 o 
   1   2   8    27222.50    21438.92    559.91 o 
   2   2   8     2605.78     2420.73     78.06 o 
   3   2   8    28961.37    26904.73    510.86 o 
   4   2   8     1096.25      939.27     30.81 o 
   5   2   8    11449.07    10728.58    210.95 o 
   6   2   8      979.73     1050.45     42.34 o 
   7   2   8     2372.57     2048.07     71.50 o 
   8   2   8     6400.53     6467.61    157.47 o 
   9   2   8     2110.36     1808.94     75.99 o 
  10   2   8     7203.35     6988.87    209.38 o 
  11   2   8     3888.71     3864.56    155.18 o 
  12   2   8     2802.76     2746.74    138.63 o 
  13   2   8     2038.54     1755.28    118.51 o 
 -13   3   8     8643.75     9124.30    322.43 o 
 -12   3   8     7335.31     7262.57    261.59 o 
 -11   3   8      896.10      819.04     69.25 o 
 -10   3   8     3813.30     4133.23    140.84 o 
  -9   3   8    11517.76    12238.62    293.50 o 
  -8   3   8     9803.53    10013.24    244.35 o 
  -7   3   8    14052.02    14314.96    308.96 o 
  -6   3   8    15003.84    15936.95    314.58 o 
  -5   3   8    34625.23    36522.14    770.42 o 
  -4   3   8     5556.53     5215.50     98.51 o 
  -3   3   8    36493.94    38368.97    761.15 o 
  -2   3   8    65567.99    75736.77   1757.65 o 
  -1   3   8    81895.59    89590.38   2125.56 o 
   0   3   8     8532.86     6678.16    123.79 o 
   1   3   8    82114.05    90164.87   2424.39 o 
   2   3   8    60670.81    68973.84   1777.99 o 
   3   3   8    33872.71    36105.50    708.34 o 
   4   3   8     6646.73     6279.33    120.48 o 
   5   3   8    36387.88    38964.18    828.73 o 
   6   3   8    13057.63    14198.00    300.05 o 
   7   3   8    12201.05    12560.72    272.97 o 
   8   3   8    10874.92    11227.53    261.16 o 
   9   3   8    12004.58    13088.01    307.27 o 
  10   3   8     3480.87     3836.46    135.40 o 
  11   3   8      920.19      950.21     84.14 o 
  12   3   8     7817.09     7793.72    270.50 o 
  13   3   8     8293.85     8342.82    286.06 o 
 -13   4   8       38.72       82.23     60.87 o 
 -12   4   8    11725.07    11426.36    377.62 o 
 -11   4   8     6433.85     6034.32    209.55 o 
 -10   4   8     7619.82     7846.03    234.75 o 
  -9   4   8     2492.97     2349.26     92.21 o 
  -8   4   8    24189.57    24204.58    613.37 o 
  -7   4   8    33736.72    35359.12    818.58 o 
  -6   4   8    27107.47    28900.13    591.01 o 
  -5   4   8     3780.08     3821.81     90.95 o 
  -4   4   8    40894.02    41608.11    889.34 o 
  -3   4   8    43006.20    42948.55    901.74 o 
  -2   4   8    25132.06    25074.32    487.75 o 
  -1   4   8    13958.57    12981.83    321.92 o 
   0   4   8    14006.85    13507.69    267.04 o 
   1   4   8    15821.86    14633.77    296.99 o 
   2   4   8    25236.39    25614.42    552.95 o 
   3   4   8    38803.06    39563.64    814.31 o 
   4   4   8    41171.61    41678.64    905.03 o 
   5   4   8     4610.75     4564.69     98.59 o 
   6   4   8    26070.78    28252.37    619.65 o 
   7   4   8    32058.92    33909.91    776.72 o 
   8   4   8    26416.45    27307.02    649.65 o 
   9   4   8     2802.08     2728.14    109.63 o 
  10   4   8     6838.49     6976.79    213.84 o 
  11   4   8     5837.94     5573.49    208.63 o 
  12   4   8    12999.45    13281.01    403.16 o 
  13   4   8       92.80       94.36     54.64 o 
 -13   5   8     1730.34     1754.62    291.62 o 
 -12   5   8     6250.55     6096.79    252.66 o 
 -11   5   8      810.01      783.65     78.04 o 
 -10   5   8      922.91      927.13     68.86 o 
  -9   5   8     6640.60     6340.98    225.54 o 
  -8   5   8     7568.56     7138.81    269.46 o 
  -7   5   8      208.22      218.31     30.42 o 
  -6   5   8     4043.42     3838.93    104.81 o 
  -5   5   8      325.43      402.56     29.84 o 
  -4   5   8     2526.45     2395.01     76.25 o 
  -3   5   8     6038.10     5214.39    122.84 o 
  -2   5   8     5907.82     4932.47    131.44 o 
  -1   5   8     2058.55     1987.01     44.36 o 
   0   5   8    13766.23    12007.90    260.31 o 
   1   5   8     1762.62     1805.69     39.68 o 
   2   5   8     4397.67     3917.16     90.90 o 
   3   5   8     5915.83     5464.62    127.89 o 
   4   5   8     2783.38     2542.44     60.06 o 
   5   5   8      627.69      652.28     36.51 o 
   6   5   8     3584.64     3426.81     91.57 o 
   7   5   8      463.53      410.59     41.99 o 
   8   5   8     8192.41     7799.93    196.01 o 
   9   5   8     7558.10     7436.16    219.74 o 
  10   5   8      791.96      810.00     65.65 o 
  11   5   8      812.52      863.32     78.19 o 
  12   5   8     6646.87     6188.45    252.17 o 
  13   5   8     1857.80     1841.52    196.85 o 
 -12   6   8     8795.24     8975.15    337.61 o 
 -11   6   8      712.22      729.95     83.26 o 
 -10   6   8     3918.42     3631.44    185.05 o 
  -9   6   8     1305.43     1165.84     71.98 o 
  -8   6   8    41303.88    43333.14   1214.86 o 
  -7   6   8    10085.91    10539.60    255.52 o 
  -6   6   8     3662.90     3685.21    106.27 o 
  -5   6   8     2346.07     2275.54     74.24 o 
  -4   6   8   100829.70   101869.66   2487.17 o 
  -3   6   8    26482.98    26067.16    542.37 o 
  -2   6   8    12901.18    12795.11    303.70 o 
  -1   6   8    11802.44    11630.20    220.68 o 
   0   6   8    98899.99    98292.40   2591.18 o 
   1   6   8    13908.55    13428.63    249.75 o 
   2   6   8    12345.09    12347.66    249.02 o 
   3   6   8    23535.50    23305.64    556.17 o 
   4   6   8    99691.34   100708.44   3193.72 o 
   5   6   8     3163.97     2958.54     88.87 o 
   6   6   8     4371.48     4311.15    114.26 o 
   7   6   8     8997.21     9226.82    229.11 o 
   8   6   8    38732.70    37440.28   1058.22 o 
   9   6   8     1648.81     1440.17     82.47 o 
  10   6   8     5065.42     4921.91    165.36 o 
  11   6   8      837.91      813.63     80.28 o 
  12   6   8     8002.84     7663.98    400.44 o 
 -12   7   8     3517.14     3491.79    192.26 o 
 -11   7   8      276.18      287.47     54.65 o 
 -10   7   8     5332.70     5474.85    207.90 o 
  -9   7   8     9676.68    10458.53    313.03 o 
  -8   7   8     6143.28     6705.60    216.94 o 
  -7   7   8     1030.85     1011.35     61.77 o 
  -6   7   8     1163.71     1385.50     62.88 o 
  -5   7   8    13607.09    14203.44    300.43 o 
  -4   7   8     4312.53     4595.98    121.52 o 
  -3   7   8     7244.47     7631.34    155.23 o 
  -2   7   8     9447.94     9529.30    195.65 o 
  -1   7   8     1950.49     1855.79     53.58 o 
   0   7   8      978.62      869.92     34.50 o 
   1   7   8     1897.98     1623.18     44.20 o 
   2   7   8     8467.06     8364.26    172.25 o 
   3   7   8     7077.37     7312.06    162.01 o 
   4   7   8     3629.98     3918.23    114.75 o 
   5   7   8    14505.68    15135.39    380.01 o 
   6   7   8      924.49     1096.58     56.96 o 
   7   7   8     1479.91     1375.56     69.79 o 
   8   7   8     6043.43     6106.02    178.23 o 
   9   7   8    10520.40    10861.46    319.89 o 
  10   7   8     5389.86     5527.14    218.75 o 
  11   7   8      229.29      247.67     66.84 o 
  12   7   8     3175.23     2905.11    200.20 o 
 -11   8   8       72.16       54.21     40.45 o 
 -10   8   8     5676.27     6012.60    244.13 o 
  -9   8   8     4166.75     3962.50    175.93 o 
  -8   8   8     4654.88     4864.10    186.21 o 
  -7   8   8     1117.33      942.38     63.05 o 
  -6   8   8      682.12      622.89     43.59 o 
  -5   8   8     2721.85     2259.55     77.19 o 
  -4   8   8      540.52      485.34     35.69 o 
  -3   8   8    10817.11     9574.79    380.43 o 
  -2   8   8     3128.47     2711.52    122.64 o 
  -1   8   8     7036.38     6223.64    153.28 o 
   0   8   8      493.54      451.87     34.39 o 
   1   8   8     8086.92     6958.23    164.55 o 
   2   8   8     2831.40     2560.51     74.11 o 
   3   8   8     9871.52     8808.50    342.56 o 
   4   8   8      445.94      468.55     39.09 o 
   5   8   8     3484.99     3027.37    118.03 o 
   6   8   8      354.99      360.45     46.74 o 
   7   8   8     1004.10      817.18     58.10 o 
   8   8   8     5138.83     4937.21    181.36 o 
   9   8   8     4307.39     4105.50    174.23 o 
  10   8   8     4871.94     5230.21    224.62 o 
  11   8   8       94.45       91.50     48.63 o 
 -10   9   8       71.29       60.72     45.98 o 
  -9   9   8     1156.14     1160.89     89.76 o 
  -8   9   8       74.43       69.30     29.69 o 
  -7   9   8     9856.88     9268.98    445.07 o 
  -6   9   8      874.99      703.92     45.34 o 
  -5   9   8      416.92      354.43     37.42 o 
  -4   9   8      718.71      579.87     46.58 o 
  -3   9   8     4774.14     4595.40    206.26 o 
  -2   9   8      100.89      116.24     24.19 o 
  -1   9   8     3970.08     3562.66     98.16 o 
   0   9   8      113.86      137.45     28.05 o 
   1   9   8     3673.40     3218.68    135.77 o 
   2   9   8      270.35      310.04     36.32 o 
   3   9   8     4767.83     4628.08    193.94 o 
   4   9   8     1180.41     1004.38     59.35 o 
   5   9   8      271.19      254.92     39.57 o 
   6   9   8     1136.14      956.25     77.09 o 
   7   9   8     8750.97     8709.02    294.03 o 
   8   9   8       49.74       59.91     48.01 o 
   9   9   8     1693.97     1685.59    100.97 o 
  10   9   8      130.05      136.49     60.96 o 
  11   9   8     7857.46     8196.79    639.28 o 
 -10  10   8    22002.56    23646.81    704.34 o 
  -9  10   8      709.21      710.32     87.24 o 
  -8  10   8     8763.04     9387.65    299.71 o 
  -7  10   8     2181.87     1993.96    165.47 o 
  -6  10   8    34052.02    36181.09   1359.89 o 
  -5  10   8     5679.18     6170.93    289.32 o 
  -4  10   8    18500.11    20599.19    716.25 o 
  -3  10   8      568.89      589.06     60.39 o 
  -2  10   8    48589.59    50145.10   2182.08 o 
  -1  10   8     2162.52     2071.13     78.17 o 
   0  10   8    32745.09    34593.96   1105.19 o 
   1  10   8     1965.73     1853.88     73.53 o 
   2  10   8    49022.26    52049.12   1680.17 o 
   3  10   8      479.30      536.73     44.60 o 
   4  10   8    17990.07    19118.04    480.64 o 
   5  10   8     5545.06     5903.13    176.14 o 
   6  10   8    36244.56    36473.30   1244.25 o 
   7  10   8     2249.05     2283.00    116.12 o 
   8  10   8     7281.88     7927.08    280.41 o 
   9  10   8      618.79      693.65     89.67 o 
  10  10   8    24786.88    26533.09   1287.11 o 
  -9  11   8     2799.10     3155.61    191.18 o 
  -8  11   8      267.34      263.31     69.32 o 
  -7  11   8     2678.60     2931.96    163.09 o 
  -6  11   8     6182.41     6886.48    276.97 o 
  -5  11   8      838.21      614.68     81.78 o 
  -4  11   8     2208.95     2021.00    126.18 o 
  -3  11   8     1148.22     1062.76     69.94 o 
  -2  11   8     4847.81     4608.44    245.96 o 
  -1  11   8     1224.79     1103.65     54.40 o 
   0  11   8      459.36      408.88     45.18 o 
   1  11   8     1257.92     1059.63     70.53 o 
   2  11   8     5259.78     5071.43    211.97 o 
   3  11   8     1072.67     1027.57     72.41 o 
   4  11   8     1905.28     1758.70    118.41 o 
   5  11   8     1114.50      948.62     77.13 o 
   6  11   8     6530.40     6342.05    310.79 o 
   7  11   8     2319.30     2304.87    125.80 o 
   8  11   8      191.96      163.41     56.54 o 
   9  11   8     3376.86     3237.31    251.74 o 
  -8  12   8     1092.25     1113.94    133.35 o 
  -7  12   8      764.16      601.07    102.72 o 
  -6  12   8     1299.00     1252.39    132.81 o 
  -5  12   8     3757.79     3809.12    202.19 o 
  -4  12   8      852.09      745.02     72.90 o 
  -3  12   8     1623.95     1315.81    135.70 o 
  -2  12   8     6356.06     5573.03    374.91 o 
  -1  12   8     4658.26     3794.66    256.13 o 
   0  12   8     1312.18     1118.28     82.16 o 
   1  12   8     4751.28     3679.01    276.41 o 
   2  12   8     6173.00     4682.20    379.03 o 
   3  12   8     1398.97     1089.81     85.82 o 
   4  12   8     1009.24      905.47     71.83 o 
   5  12   8     3760.34     3809.56    204.88 o 
   6  12   8     1129.42      890.73     79.97 o 
   7  12   8      693.55      501.42     74.83 o 
   8  12   8     1605.52     1284.27    108.78 o 
  -6  13   8      398.05      325.94     72.57 o 
  -5  13   8     3531.57     3916.51    212.98 o 
  -4  13   8     2510.88     2813.60    176.74 o 
  -3  13   8      723.18      616.32     73.39 o 
  -2  13   8     4558.25     4080.74    192.30 o 
  -1  13   8     4869.26     4116.66    392.03 o 
   0  13   8      447.80      376.18     43.50 o 
   1  13   8     5257.56     4465.40    327.93 o 
   2  13   8     4487.69     3449.65    313.55 o 
   3  13   8      440.06      344.20     52.05 o 
   4  13   8     2736.82     2482.64    237.03 o 
   5  13   8     4226.51     4344.67    207.84 o 
   6  13   8      313.13      211.77     54.65 o 
  -4  14   8     4133.74     4928.80    313.23 o 
  -3  14   8     3743.06     3700.15    263.67 o 
  -2  14   8     1394.16     1313.59    144.58 o 
  -1  14   8    11724.54    11731.97    753.33 o 
   0  14   8     8336.15     7979.94    584.34 o 
   1  14   8    12614.62    12483.27    723.91 o 
   2  14   8     1443.52     1172.29    151.63 o 
   3  14   8     3483.30     3086.04    366.30 o 
   4  14   8     3918.54     4056.85    269.49 o 
   1   0   9     6428.18     5626.91     90.31 o 
   2   0   9    13608.67    13395.26    222.01 o 
   3   0   9    38209.95    39321.77    795.39 o 
   4   0   9    12124.18    11501.37    226.20 o 
   5   0   9     6504.28     5847.45    119.78 o 
   6   0   9     3132.30     2849.48     77.99 o 
   7   0   9     9452.15     9173.34    202.29 o 
   8   0   9     5344.23     5378.14    145.04 o 
   9   0   9     1411.63     1271.87     66.73 o 
  10   0   9      795.03      616.55     62.82 o 
  11   0   9    13155.78    13512.06    387.13 o 
  12   0   9      632.21      654.26     80.66 o 
  13   0   9      103.65      160.88     63.41 o 
 -13   1   9     2390.66     2471.20    158.95 o 
 -12   1   9     8885.25     9244.80    302.03 o 
 -11   1   9    18370.65    18990.41    527.26 o 
 -10   1   9    13724.09    15129.08    371.48 o 
  -9   1   9     7689.05     8013.40    206.14 o 
  -8   1   9     5650.07     5981.43    154.93 o 
  -7   1   9    36892.80    38143.22    874.56 o 
  -6   1   9     8369.27     8004.92    160.42 o 
  -5   1   9     8238.96     9031.02    189.24 o 
  -4   1   9    13145.84    13522.20    237.45 o 
  -3   1   9    68668.69    71146.02   1537.95 o 
  -2   1   9    43748.33    50232.18   1031.16 o 
  -1   1   9    70325.84    72819.73   1634.07 o 
   0   1   9     1221.61     1268.06     43.61 o 
   1   1   9    73007.02    75091.09   1672.34 o 
   2   1   9    42366.57    48942.54    992.94 o 
   3   1   9    68612.26    70384.11   1605.66 o 
   4   1   9    12139.51    12495.04    224.49 o 
   5   1   9     8427.52     9326.32    176.95 o 
   6   1   9     7572.25     7623.52    156.62 o 
   7   1   9    38319.63    39662.68    916.55 o 
   8   1   9     6173.05     6519.69    158.12 o 
   9   1   9     8240.40     8884.26    220.86 o 
  10   1   9    12620.55    14154.89    384.50 o 
  11   1   9    18884.84    19696.89    539.36 o 
  12   1   9     9601.03     9866.98    306.45 o 
  13   1   9     2764.60     2696.64    150.30 o 
 -13   2   9    14419.64    15400.43    496.68 o 
 -12   2   9     1189.86     1177.83     97.77 o 
 -11   2   9    26528.01    27253.57    744.41 o 
 -10   2   9    34034.35    36025.34    913.19 o 
  -9   2   9    44837.95    47171.13   1175.17 o 
  -8   2   9      671.96      641.62     43.23 o 
  -7   2   9    41907.58    44738.19   1027.02 o 
  -6   2   9    52884.45    55565.35   1291.71 o 
  -5   2   9   175668.00   189720.34   5898.68 o 
  -4   2   9     8771.25     9622.18    172.89 o 
  -3   2   9    73850.50    78746.66   1845.60 o 
  -2   2   9    36679.18    34572.51    643.44 o 
  -1   2   9   203891.09   225763.58   7031.50 o 
   0   2   9    27108.88    34297.11    766.16 o 
   1   2   9   204263.53   219019.25   7106.30 o 
   2   2   9    34887.32    32367.07    590.33 o 
   3   2   9    74520.34    79103.21   1839.09 o 
   4   2   9     7736.90     8702.63    154.68 o 
   5   2   9   177946.95   192651.53   5964.34 o 
   6   2   9    50888.13    54774.72   1271.11 o 
   7   2   9    41755.38    45426.30   1047.34 o 
   8   2   9      579.70      560.34     45.61 o 
   9   2   9    45928.82    48496.86   1202.81 o 
  10   2   9    32951.11    35312.12    903.03 o 
  11   2   9    27599.84    29329.73    815.54 o 
  12   2   9      833.02      857.58     78.69 o 
  13   2   9    14619.08    15392.75    467.20 o 
 -13   3   9     1409.29     1480.50    118.50 o 
 -12   3   9     9256.51     8866.54    295.85 o 
 -11   3   9     7779.23     7291.00    241.24 o 
 -10   3   9      869.88      895.30     67.94 o 
  -9   3   9     4185.37     4412.85    143.91 o 
  -8   3   9    12142.06    11182.44    274.58 o 
  -7   3   9    37414.93    36945.74    872.85 o 
  -6   3   9     4257.86     4154.84    102.24 o 
  -5   3   9      355.43      306.56     25.11 o 
  -4   3   9    35616.39    33427.38    698.23 o 
  -3   3   9    53806.23    50819.29   1158.27 o 
  -2   3   9     2855.46     2911.14     56.86 o 
  -1   3   9     8714.81     7426.89    152.94 o 
   0   3   9    14908.41    15388.44    303.62 o 
   1   3   9     8768.78     7303.37    257.31 o 
   2   3   9     2288.13     2288.34     50.78 o 
   3   3   9    53350.47    51210.66   1123.87 o 
   4   3   9    36180.52    33973.26    698.32 o 
   5   3   9      753.50      609.78     27.68 o 
   6   3   9     2755.43     2850.15     82.07 o 
   7   3   9    38492.75    37735.38    894.84 o 
   8   3   9    12402.45    11564.11    274.19 o 
   9   3   9     4442.90     4771.84    146.04 o 
  10   3   9      553.09      643.00     61.03 o 
  11   3   9     7895.73     7633.43    243.35 o 
  12   3   9     9605.76     9456.37    328.80 o 
  13   3   9     1207.97     1255.27    127.80 o 
 -13   4   9     6903.40     6213.41    281.93 o 
 -12   4   9     7332.38     6440.85    244.85 o 
 -11   4   9     8040.16     7228.83    256.98 o 
 -10   4   9       31.20       40.78     34.33 o 
  -9   4   9    15133.56    15242.01    388.24 o 
  -8   4   9    39028.54    38081.73   1160.02 o 
  -7   4   9    15506.63    14495.63    333.32 o 
  -6   4   9     2599.50     2752.22     75.26 o 
  -5   4   9    27418.63    27587.83    584.49 o 
  -4   4   9    96670.93    93586.31   2473.93 o 
  -3   4   9    30023.21    27260.62    536.60 o 
  -2   4   9     3649.21     3462.34     69.51 o 
  -1   4   9    26796.18    24171.22    827.15 o 
   0   4   9    21874.25    18748.27    492.95 o 
   1   4   9    26538.67    25100.61    776.79 o 
   2   4   9     2642.49     2425.43     64.30 o 
   3   4   9    29738.13    27311.74    539.98 o 
   4   4   9    98875.13    93594.53   2485.35 o 
   5   4   9    24824.15    25213.11    544.66 o 
   6   4   9     2638.44     2774.69     79.73 o 
   7   4   9    16823.91    16123.73    361.98 o 
   8   4   9    40381.36    39984.55   1021.73 o 
   9   4   9    14031.72    14238.43    370.90 o 
  10   4   9      127.27      163.28     38.62 o 
  11   4   9     8150.25     7625.23    241.15 o 
  12   4   9     7779.74     6786.78    259.97 o 
  13   4   9     6791.74     6105.86    239.73 o 
 -12   5   9     8900.11     8859.55    372.83 o 
 -11   5   9       66.52       50.58     37.70 o 
 -10   5   9      597.77      678.74     66.71 o 
  -9   5   9    27110.95    29229.56    928.72 o 
  -8   5   9     6187.09     6155.57    208.50 o 
  -7   5   9      223.37      251.91     37.58 o 
  -6   5   9     7631.32     7793.08    177.53 o 
  -5   5   9    61349.51    67551.44   1639.91 o 
  -4   5   9    21346.46    22385.73    440.08 o 
  -3   5   9     3810.27     3914.01     93.16 o 
  -2   5   9     1395.78     1226.03     31.06 o 
  -1   5   9    33872.93    38314.65   1126.81 o 
   0   5   9    45868.60    52101.74   1092.73 o 
   1   5   9    33306.75    37380.28   1178.79 o 
   2   5   9     1255.91     1245.86     53.47 o 
   3   5   9     3316.08     3534.23     85.59 o 
   4   5   9    22436.86    23315.89    458.40 o 
   5   5   9    58813.33    62710.68   1498.33 o 
   6   5   9     6989.83     6964.61    154.48 o 
   7   5   9      280.37      373.65     41.37 o 
   8   5   9     7134.14     7351.87    196.31 o 
   9   5   9    26311.63    28600.62    723.13 o 
  10   5   9      339.96      391.09     52.60 o 
  11   5   9       66.45      117.16     48.30 o 
  12   5   9     9931.52    10054.24    334.04 o 
 -12   6   9     3352.05     2655.92    169.04 o 
 -11   6   9      489.45      439.15     66.16 o 
 -10   6   9      491.33      452.54     57.46 o 
  -9   6   9    18526.12    19332.65    542.32 o 
  -8   6   9    30003.25    27618.18   1096.45 o 
  -7   6   9     6659.91     6255.92    214.20 o 
  -6   6   9       29.25       94.28     24.44 o 
  -5   6   9    24208.11    23950.30    715.22 o 
  -4   6   9    83925.27    81222.59   1915.07 o 
  -3   6   9     6044.08     5643.17    130.11 o 
  -2   6   9     3289.16     3391.62     96.77 o 
  -1   6   9    16388.72    15508.04    312.41 o 
   0   6   9    99824.50    94591.13   2499.02 o 
   1   6   9    17132.24    15612.65    359.24 o 
   2   6   9     2571.91     2887.47     84.70 o 
   3   6   9     5204.37     5250.81    127.53 o 
   4   6   9    84838.48    82930.06   2558.86 o 
   5   6   9    24596.04    23661.88    569.82 o 
   6   6   9      310.83      353.42     29.85 o 
   7   6   9     5425.87     4982.92    162.45 o 
   8   6   9    30571.88    29400.85    785.83 o 
   9   6   9    17762.50    17701.96    550.22 o 
  10   6   9      720.32      735.67     62.19 o 
  11   6   9      617.63      515.73     69.59 o 
  12   6   9     3610.51     3113.63    179.70 o 
 -12   7   9     5763.22     5434.11    251.41 o 
 -11   7   9     5346.02     5146.55    247.93 o 
 -10   7   9     1397.69     1157.73     84.22 o 
  -9   7   9      659.57      639.06     55.82 o 
  -8   7   9     5719.85     5796.88    202.60 o 
  -7   7   9    30629.64    30216.45    838.90 o 
  -6   7   9     2867.33     2892.99    110.99 o 
  -5   7   9     5989.66     5300.64    232.87 o 
  -4   7   9     1980.96     1833.76     73.19 o 
  -3   7   9    21426.35    19644.54    784.88 o 
  -2   7   9     3197.59     2674.81     96.89 o 
  -1   7   9     6925.56     5669.19    149.28 o 
   0   7   9     7085.03     7317.99    146.32 o 
   1   7   9     5556.10     4621.89    111.35 o 
   2   7   9     3642.63     2938.76     97.94 o 
   3   7   9    21694.94    20010.49    550.19 o 
   4   7   9     1499.73     1503.28     61.77 o 
   5   7   9     5596.82     5476.69    161.82 o 
   6   7   9     2985.47     2758.64    105.98 o 
   7   7   9    31166.59    29628.31    804.50 o 
   8   7   9     4961.76     4585.37    152.85 o 
   9   7   9      688.80      754.22     70.67 o 
  10   7   9     1402.32     1423.72     98.68 o 
  11   7   9     5678.95     5258.80    236.72 o 
  12   7   9     6018.71     5697.97    260.25 o 
 -11   8   9    15089.01    16663.55    568.20 o 
 -10   8   9    10033.55    10571.73    364.52 o 
  -9   8   9     9900.71    10121.06    311.34 o 
  -8   8   9     3672.11     3687.21    154.92 o 
  -7   8   9    53838.88    54882.26   2219.03 o 
  -6   8   9     2194.74     2082.02     86.25 o 
  -5   8   9    34126.63    34545.14   1398.50 o 
  -4   8   9      302.35      365.83     30.00 o 
  -3   8   9    74801.94    77404.79   2572.75 o 
  -2   8   9    18249.04    19765.65    525.34 o 
  -1   8   9   126317.28   130990.95   3907.07 o 
   0   8   9     4085.90     4377.83    112.60 o 
   1   8   9   126016.23   133680.64   3929.67 o 
   2   8   9    18111.24    19372.38    577.69 o 
   3   8   9    76551.05    79559.86   2139.67 o 
   4   8   9      258.32      342.13     35.36 o 
   5   8   9    32259.01    33984.21    916.10 o 
   6   8   9     2035.43     2084.09     95.20 o 
   7   8   9    56081.39    55866.21   1944.29 o 
   8   8   9     3272.97     3016.13    122.22 o 
   9   8   9     9579.47     9866.71    299.32 o 
  10   8   9     9588.84    10304.27    344.86 o 
  11   8   9    14986.00    15802.59    528.63 o 
 -10   9   9    11118.61    12544.37    441.87 o 
  -9   9   9     6340.83     6756.92    256.62 o 
  -8   9   9     4387.60     4147.48    182.34 o 
  -7   9   9    14295.76    14638.19    410.67 o 
  -6   9   9    13058.13    14067.47    390.80 o 
  -5   9   9    23720.07    25183.32    992.43 o 
  -4   9   9      128.51      154.66     25.15 o 
  -3   9   9    19531.73    19524.18    747.05 o 
  -2   9   9     6024.82     5671.28    247.80 o 
  -1   9   9    33209.86    31798.71   1296.09 o 
   0   9   9      507.03      497.13     33.17 o 
   1   9   9    32000.34    30465.74    861.36 o 
   2   9   9     6684.26     6312.96    199.49 o 
   3   9   9    21457.18    20454.14    825.32 o 
   4   9   9      201.79      205.66     33.34 o 
   5   9   9    23042.32    23797.77    620.94 o 
   6   9   9    13139.91    13721.94    394.16 o 
   7   9   9    16252.18    16367.73    542.69 o 
   8   9   9     3689.84     3715.16    172.58 o 
   9   9   9     6144.55     6442.25    229.56 o 
  10   9   9    11155.62    12762.77    413.61 o 
 -10  10   9      779.83      742.43    111.92 o 
  -9  10   9       17.54       47.58     49.44 o 
  -8  10   9     3349.56     3257.73    156.16 o 
  -7  10   9     3326.84     3416.60    179.76 o 
  -6  10   9     3065.31     3031.73    202.56 o 
  -5  10   9      866.80      622.89     59.98 o 
  -4  10   9     4143.17     3764.61    211.47 o 
  -3  10   9      244.18      205.53     32.82 o 
  -2  10   9     4408.48     4112.38    257.81 o 
  -1  10   9      488.70      450.08     35.75 o 
   0  10   9     3824.59     2935.92    155.05 o 
   1  10   9      498.32      429.75     38.72 o 
   2  10   9     4338.01     3972.71    185.45 o 
   3  10   9      153.82      168.31     34.92 o 
   4  10   9     4001.49     3422.83    146.72 o 
   5  10   9      819.01      647.90     55.72 o 
   6  10   9     3302.92     3283.57    134.00 o 
   7  10   9     2865.17     2557.84    156.15 o 
   8  10   9     3094.41     2993.61    156.12 o 
   9  10   9       53.68       49.61     47.22 o 
  10  10   9      888.38      951.51    106.30 o 
  -9  11   9      566.33      660.74    112.08 o 
  -8  11   9     1960.91     2159.50    161.63 o 
  -7  11   9     7879.38     7275.69    304.99 o 
  -6  11   9     7846.02     8266.67    351.35 o 
  -5  11   9      116.68      128.10     33.09 o 
  -4  11   9     5514.49     6052.52    259.08 o 
  -3  11   9     7148.21     6421.04    373.18 o 
  -2  11   9     3751.93     3227.48    187.78 o 
  -1  11   9     7283.86     6528.03    340.69 o 
   0  11   9       19.93       74.60     27.97 o 
   1  11   9     7363.41     6490.53    386.22 o 
   2  11   9     3737.81     3141.93    153.44 o 
   3  11   9     7723.05     6830.61    381.73 o 
   4  11   9     5010.93     4989.17    277.85 o 
   5  11   9      254.11      325.43     53.71 o 
   6  11   9     8560.53     8301.24    398.84 o 
   7  11   9     7692.62     6512.73    324.68 o 
   8  11   9     1694.25     1653.98    112.38 o 
   9  11   9      425.49      347.79     76.50 o 
  -8  12   9     1695.52     2210.58    539.02 o 
  -7  12   9    30202.16    35438.05   1572.30 o 
  -6  12   9    28158.15    32919.75   1267.36 o 
  -5  12   9    18833.74    21436.81    875.63 o 
  -4  12   9      521.81      673.98     72.19 o 
  -3  12   9    15211.47    15376.86    922.43 o 
  -2  12   9    49276.41    51463.07   2155.04 o 
  -1  12   9    20063.92    19725.58    935.16 o 
   0  12   9      287.48      251.47     40.79 o 
   1  12   9    19115.38    17310.10   1129.98 o 
   2  12   9    49060.96    47734.70   3136.84 o 
   3  12   9    16278.47    17731.14    588.56 o 
   4  12   9      987.88      954.52     77.08 o 
   5  12   9    17720.10    18188.53    916.68 o 
   6  12   9    28285.91    29972.21   1184.61 o 
   7  12   9    32129.74    32746.45   1569.45 o 
   8  12   9     1488.12     1637.66    162.89 o 
  -6  13   9      100.03      108.94     59.76 o 
  -5  13   9     2653.39     2966.66    193.90 o 
  -4  13   9     1498.65     1299.28    115.32 o 
  -3  13   9     1335.58     1284.48    112.31 o 
  -2  13   9      551.59      445.22     45.14 o 
  -1  13   9     1442.87     1209.26    136.90 o 
   0  13   9      706.46      535.32     66.66 o 
   1  13   9      927.55      767.93     99.44 o 
   2  13   9      420.70      266.72     46.30 o 
   3  13   9     1776.62     1709.87    160.82 o 
   4  13   9     1219.66      997.45    112.92 o 
   5  13   9     2201.07     2580.17    174.73 o 
   6  13   9       41.08       37.60     56.51 o 
  -4  14   9     7380.60     6769.50    391.40 o 
  -3  14   9     5206.26     4860.50    269.32 o 
  -2  14   9      707.19      841.64    116.37 o 
  -1  14   9     9373.51     9012.75    504.17 o 
   0  14   9    12846.30    12160.36    631.71 o 
   1  14   9     9782.75     8659.68    650.18 o 
   2  14   9     1020.49      971.83    130.49 o 
   3  14   9     4919.15     3791.99    424.82 o 
   4  14   9     7882.83     6674.92    534.79 o 
   0   0  10     1821.69     2121.11     72.47 o 
   1   0  10     6397.26     9132.43    146.20 o 
   2   0  10  1181115.38  1290321.25  74406.06 o 
   3   0  10     2749.32     2774.22     54.58 o 
   4   0  10      680.10     1307.32     38.11 o 
   5   0  10     2419.38     3194.29     73.76 o 
   6   0  10   312051.66   347053.84  13037.04 o 
   7   0  10     5677.90     6335.46    141.54 o 
   8   0  10     7039.69     8658.09    202.06 o 
   9   0  10      811.64      878.73     60.96 o 
  10   0  10   143271.33   157294.38   5073.84 o 
  11   0  10     2544.23     2402.19    110.90 o 
  12   0  10      185.31      302.06     59.98 o 
  13   0  10      285.58      385.68     67.83 o 
 -13   1  10      963.53     1036.89     97.73 o 
 -12   1  10     2369.12     2107.20    135.87 o 
 -11   1  10    18841.82    18218.83    498.56 o 
 -10   1  10    11048.54    11044.45    286.39 o 
  -9   1  10      647.31      667.41     55.83 o 
  -8   1  10      649.88      662.52     48.47 o 
  -7   1  10    42978.75    43113.41   1027.99 o 
  -6   1  10    23817.64    24074.07    505.81 o 
  -5   1  10     7972.19     8216.46    166.28 o 
  -4   1  10     1686.52     2002.57     49.54 o 
  -3   1  10    36098.07    38177.37    780.32 o 
  -2   1  10    35167.11    34845.50    672.81 o 
  -1   1  10     3843.18     3890.19     66.64 o 
   0   1  10      614.57      361.25     16.80 o 
   1   1  10     1952.03     2185.54     45.76 o 
   2   1  10    37195.83    37037.82    722.31 o 
   3   1  10    37336.85    38910.93    784.86 o 
   4   1  10     1701.34     2028.07     51.41 o 
   5   1  10     7659.63     8102.27    159.87 o 
   6   1  10    24580.71    24960.98    527.07 o 
   7   1  10    43316.96    43832.35   1029.47 o 
   8   1  10      862.51      933.04     55.91 o 
   9   1  10      449.04      492.08     51.10 o 
  10   1  10    11755.38    12133.29    321.60 o 
  11   1  10    18876.39    18912.08    535.20 o 
  12   1  10     2685.56     2361.96    121.96 o 
  13   1  10      912.42      992.47     99.86 o 
 -13   2  10     8102.83     7266.85    272.60 o 
 -12   2  10     4505.60     4348.48    196.25 o 
 -11   2  10       66.47       82.68     45.53 o 
 -10   2  10     7605.46     7250.62    207.22 o 
  -9   2  10    10047.84     9709.24    251.95 o 
  -8   2  10     2131.15     2077.65     77.11 o 
  -7   2  10     1421.54     1568.16     55.73 o 
  -6   2  10    28167.16    27855.20    610.38 o 
  -5   2  10    33758.98    33306.30    714.66 o 
  -4   2  10     1167.68      911.56     32.20 o 
  -3   2  10    14262.61    13213.78    233.73 o 
  -2   2  10      962.44      904.23     35.16 o 
  -1   2  10    51357.89    49323.67   1047.09 o 
   0   2  10     7447.66     4981.92     91.49 o 
   1   2  10    48232.30    44160.89    877.71 o 
   2   2  10      325.08      395.45     14.76 o 
   3   2  10    14966.02    13835.44    267.84 o 
   4   2  10      794.89      579.59     22.23 o 
   5   2  10    32117.64    31690.62    675.92 o 
   6   2  10    27446.46    27412.49    608.82 o 
   7   2  10     1142.76     1419.50     56.15 o 
   8   2  10     2051.14     2018.71     76.05 o 
   9   2  10     9366.02     8965.10    241.08 o 
  10   2  10     7030.33     6894.96    205.87 o 
  11   2  10       45.09       27.21     41.02 o 
  12   2  10     5004.72     4831.69    192.65 o 
  13   2  10     7766.95     6866.88    251.25 o 
 -13   3  10    34630.83    36726.54   1139.37 o 
 -12   3  10     2819.68     2353.86    136.20 o 
 -11   3  10    10403.11    10515.67    313.81 o 
 -10   3  10    12270.30    13334.32    346.88 o 
  -9   3  10    42059.60    45904.79   1164.02 o 
  -8   3  10     3027.55     2756.73     94.59 o 
  -7   3  10    33038.30    33555.62    764.66 o 
  -6   3  10    27165.04    30140.19    686.83 o 
  -5   3  10   119141.89   126131.49   3522.05 o 
  -4   3  10    40286.13    41637.04    882.09 o 
  -3   3  10   238848.94   270300.13   9165.70 o 
  -2   3  10     9009.37    12158.15    207.22 o 
  -1   3  10   125714.98   127277.79   3323.20 o 
   0   3  10    10794.78    12153.60    247.35 o 
   1   3  10   128567.80   130406.66   3945.59 o 
   2   3  10     8575.77    11523.12    210.49 o 
   3   3  10   236411.34   266368.72   8958.32 o 
   4   3  10    40532.09    42591.81    898.96 o 
   5   3  10   120794.86   128229.95   3576.22 o 
   6   3  10    27465.74    30829.54    660.27 o 
   7   3  10    32480.62    33909.11    758.01 o 
   8   3  10     3545.43     3402.29    106.87 o 
   9   3  10    44494.16    49377.57   1243.86 o 
  10   3  10    12365.04    13671.42    366.23 o 
  11   3  10     8971.41     9063.91    282.33 o 
  12   3  10     3006.52     2582.99    137.66 o 
  13   3  10    35083.19    35502.77   1065.92 o 
 -13   4  10     1765.29     1744.44    136.51 o 
 -12   4  10    29629.56    28114.42   1067.56 o 
 -11   4  10    21774.59    20967.22    682.01 o 
 -10   4  10     6279.41     6731.96    224.49 o 
  -9   4  10     3698.16     3521.34    126.65 o 
  -8   4  10    77376.81    80203.42   2216.28 o 
  -7   4  10    35413.82    36703.55   1011.98 o 
  -6   4  10     4575.06     4407.20    113.09 o 
  -5   4  10    28796.50    30461.12    648.79 o 
  -4   4  10   181747.75   193663.36   6140.94 o 
  -3   4  10    57273.44    57548.39   1318.55 o 
  -2   4  10    38051.64    38413.73    799.12 o 
  -1   4  10    47394.15    43879.26   1992.03 o 
   0   4  10    63152.09    61719.79   1630.25 o 
   1   4  10    44673.39    43247.93   1525.67 o 
   2   4  10    37082.82    36748.27    837.69 o 
   3   4  10    59121.61    57975.42   1509.91 o 
   4   4  10   182250.39   189527.11   5982.26 o 
   5   4  10    28157.82    29566.40    629.28 o 
   6   4  10     3923.40     3949.07     98.35 o 
   7   4  10    35979.84    37988.33    890.96 o 
   8   4  10    76483.98    78516.73   2139.68 o 
   9   4  10     2688.79     2608.03     96.05 o 
  10   4  10     6296.82     6963.96    209.83 o 
  11   4  10    22360.56    21886.10    584.20 o 
  12   4  10    29093.54    28340.11    796.88 o 
  13   4  10     1540.48     1574.31    133.81 o 
 -12   5  10    10793.77    10369.66    373.23 o 
 -11   5  10      729.70      744.73     79.86 o 
 -10   5  10     8571.53     8356.09    285.55 o 
  -9   5  10      417.80      465.51     54.11 o 
  -8   5  10     6510.89     6419.59    223.95 o 
  -7   5  10     1878.30     1704.55     62.90 o 
  -6   5  10     2309.27     2058.18     64.83 o 
  -5   5  10      333.02      387.44     27.20 o 
  -4   5  10    20158.35    19499.56    412.67 o 
  -3   5  10       66.71      144.82     12.08 o 
  -2   5  10     1999.58     1901.79     50.06 o 
  -1   5  10     8769.34     7192.57    261.48 o 
   0   5  10     2610.01     2489.87     67.70 o 
   1   5  10    10139.13     8325.79    230.26 o 
   2   5  10     1639.84     1692.71     47.90 o 
   3   5  10      316.26      433.71     34.59 o 
   4   5  10    19560.28    19127.68    432.83 o 
   5   5  10      529.57      503.89     34.84 o 
   6   5  10     2122.92     1875.76     67.44 o 
   7   5  10     1805.59     1712.47     67.29 o 
   8   5  10     6231.89     6291.77    176.84 o 
   9   5  10      355.27      392.41     51.96 o 
  10   5  10     8668.27     8167.74    247.05 o 
  11   5  10      724.87      726.88     80.03 o 
  12   5  10    10439.58     9296.94    345.08 o 
 -12   6  10    39387.53    41927.36   1487.34 o 
 -11   6  10    10515.58    11412.61    396.47 o 
 -10   6  10     2610.42     2566.20    128.28 o 
  -9   6  10     3604.60     3789.39    162.62 o 
  -8   6  10    80244.59    85984.26   2669.78 o 
  -7   6  10    17627.96    18093.32    655.73 o 
  -6   6  10     1277.43     1195.75     63.61 o 
  -5   6  10    16589.65    17012.71    598.71 o 
  -4   6  10   211925.81   223487.09   6765.57 o 
  -3   6  10     7657.49     7622.77    187.70 o 
  -2   6  10      165.89      227.73     15.55 o 
  -1   6  10    24147.35    22586.13    468.84 o 
   0   6  10   377285.66   400993.38  15900.53 o 
   1   6  10    23832.69    22133.15    508.45 o 
   2   6  10      659.40      567.99     26.54 o 
   3   6  10     8264.05     8534.88    198.34 o 
   4   6  10   213703.58   218595.11   8624.66 o 
   5   6  10    16954.94    17950.66    421.24 o 
   6   6  10      894.02      869.84     42.07 o 
   7   6  10    18850.08    19272.39    452.36 o 
   8   6  10    81388.73    80564.25   2865.43 o 
   9   6  10     4875.01     4903.63    159.91 o 
  10   6  10     2037.77     2029.33    103.55 o 
  11   6  10    11419.64    11489.06    389.17 o 
  12   6  10    40195.96    39340.25   1603.41 o 
 -12   7  10     3032.12     3069.82    193.88 o 
 -11   7  10     5515.85     5281.30    214.29 o 
 -10   7  10    26860.61    29923.89    854.86 o 
  -9   7  10    37175.57    40164.27   1197.01 o 
  -8   7  10     5381.29     5814.49    199.34 o 
  -7   7  10    17768.58    18289.23    479.45 o 
  -6   7  10     4060.12     4769.31    141.98 o 
  -5   7  10    14389.59    15645.86    447.02 o 
  -4   7  10    14438.24    15048.96    399.54 o 
  -3   7  10    16750.14    17799.64    428.08 o 
  -2   7  10     1224.01     1311.57     44.71 o 
  -1   7  10    42829.39    46441.11   1034.11 o 
   0   7  10    31286.43    34018.05    699.42 o 
   1   7  10    43878.27    46219.18   1014.03 o 
   2   7  10      943.95     1058.40     38.90 o 
   3   7  10    16493.93    18064.82    375.57 o 
   4   7  10    15565.99    16539.22    406.21 o 
   5   7  10    13571.31    14711.45    377.31 o 
   6   7  10     4626.83     5133.49    135.28 o 
   7   7  10    16849.54    16290.12    404.32 o 
   8   7  10     4559.61     4691.98    149.37 o 
   9   7  10    36537.15    38940.64   1092.00 o 
  10   7  10    26539.86    29231.26    837.12 o 
  11   7  10     5189.06     4705.52    195.08 o 
  12   7  10     2177.74     1811.77    121.68 o 
 -11   8  10      252.06      166.55     46.09 o 
 -10   8  10     5314.49     5013.99    236.40 o 
  -9   8  10     2150.74     1860.04    121.21 o 
  -8   8  10      511.94      443.77     53.24 o 
  -7   8  10     3837.33     3549.11    137.06 o 
  -6   8  10     2626.93     2731.81    106.82 o 
  -5   8  10     5717.14     5494.15    191.42 o 
  -4   8  10      174.26      170.05     25.47 o 
  -3   8  10     3848.74     2969.54    115.68 o 
  -2   8  10     7410.87     6502.29    244.90 o 
  -1   8  10    22011.02    19593.48    553.09 o 
   0   8  10     3130.42     2729.25     69.37 o 
   1   8  10    21690.72    19037.69    632.14 o 
   2   8  10     8056.66     7095.58    186.24 o 
   3   8  10     4022.58     3208.35    134.74 o 
   4   8  10      113.97      118.69     27.52 o 
   5   8  10     5659.75     5556.61    167.86 o 
   6   8  10     3100.55     3164.80    124.90 o 
   7   8  10     3671.30     3274.40    148.83 o 
   8   8  10      470.07      483.17     54.89 o 
   9   8  10     2783.40     2455.26    130.71 o 
  10   8  10     5732.34     5685.55    226.70 o 
  11   8  10      460.78      425.33     87.38 o 
 -10   9  10     7376.60     7879.82    351.04 o 
  -9   9  10     1326.63     1245.91     96.44 o 
  -8   9  10     9882.59    10048.27    326.64 o 
  -7   9  10    35591.84    35587.45   1151.02 o 
  -6   9  10     3511.21     3838.54    148.91 o 
  -5   9  10     5155.22     4850.47    185.14 o 
  -4   9  10     1919.31     1543.97    113.73 o 
  -3   9  10    23752.08    22280.05   1263.62 o 
  -2   9  10     3932.64     3361.78    217.30 o 
  -1   9  10    31749.95    27432.86   1151.06 o 
   0   9  10      119.12       65.92     19.34 o 
   1   9  10    31885.73    26684.58   1088.69 o 
   2   9  10     4066.89     3473.20    162.61 o 
   3   9  10    23735.89    23017.16    780.62 o 
   4   9  10     1683.71     1312.88     69.51 o 
   5   9  10     4985.77     4316.42    174.11 o 
   6   9  10     3922.87     3972.95    158.38 o 
   7   9  10    36965.81    35738.11   1616.68 o 
   8   9  10    10038.20    10337.56    375.06 o 
   9   9  10     1195.95     1118.77    100.35 o 
  10   9  10     8284.82     8511.32    321.03 o 
 -10  10  10    63564.53    68617.80   3701.66 o 
  -9  10  10    10200.20    11673.33    488.83 o 
  -8  10  10     2456.65     2664.83    139.35 o 
  -7  10  10     6357.29     7022.83    277.04 o 
  -6  10  10    89554.83    98192.95   3432.78 o 
  -5  10  10     5119.08     5146.50    256.12 o 
  -4  10  10    15495.58    16534.26    828.46 o 
  -3  10  10     5647.56     5798.91    307.96 o 
  -2  10  10   165842.03   173904.06   9388.06 o 
  -1  10  10     5398.49     5491.95    255.90 o 
   0  10  10     6977.75     6562.45    254.10 o 
   1  10  10     5615.28     5503.95    217.55 o 
   2  10  10   164691.30   174093.44   6434.42 o 
   3  10  10     5602.31     5754.69    286.20 o 
   4  10  10    15418.34    15516.12    620.41 o 
   5  10  10     4898.86     4797.35    172.46 o 
   6  10  10    89054.66    90601.66   3086.50 o 
   7  10  10     5229.37     5140.13    214.23 o 
   8  10  10     2668.97     2829.51    144.19 o 
   9  10  10     9612.86    10789.12    435.00 o 
  10  10  10    62032.66    68238.91   2950.94 o 
  -9  11  10      393.70      517.31    104.69 o 
  -8  11  10     2421.31     2836.68    176.27 o 
  -7  11  10    12710.75    13048.07    541.43 o 
  -6  11  10     3413.78     3100.06    154.22 o 
  -5  11  10      783.63      756.27    103.13 o 
  -4  11  10      285.58      227.67     37.10 o 
  -3  11  10     6618.56     5928.37    384.46 o 
  -2  11  10     6211.09     5323.69    320.83 o 
  -1  11  10     1426.35     1189.74     78.47 o 
   0  11  10       34.71       38.13     23.13 o 
   1  11  10     1386.07     1089.70     89.48 o 
   2  11  10     6000.78     5015.24    287.13 o 
   3  11  10     6666.75     6566.35    244.31 o 
   4  11  10      235.01      222.68     40.00 o 
   5  11  10     1008.58      903.01     73.36 o 
   6  11  10     3895.79     3179.43    161.02 o 
   7  11  10    13209.15    12262.09    582.86 o 
   8  11  10     2137.51     2168.18    128.04 o 
   9  11  10      363.04      409.33     72.84 o 
  -7  12  10      411.60      320.85     71.96 o 
  -6  12  10    12870.33    12220.08    635.68 o 
  -5  12  10     4815.65     4989.85    321.75 o 
  -4  12  10      702.25      590.56     80.85 o 
  -3  12  10     1330.56      899.60    104.11 o 
  -2  12  10     6486.30     4989.24    406.38 o 
  -1  12  10     3618.06     2806.21    231.59 o 
   0  12  10       61.52      103.36     27.55 o 
   1  12  10     3463.55     2490.77    337.29 o 
   2  12  10     6443.68     4421.74    471.55 o 
   3  12  10     1441.26     1208.45    112.54 o 
   4  12  10      746.23      580.07     77.46 o 
   5  12  10     4604.37     4463.76    220.08 o 
   6  12  10    12959.68    11388.45    664.29 o 
   7  12  10      202.46      106.40     49.35 o 
  -6  13  10     1508.41     1469.42    126.28 o 
  -5  13  10    20195.60    23569.02    933.85 o 
  -4  13  10     1115.60      963.40     97.10 o 
  -3  13  10     8758.83     9655.54    429.98 o 
  -2  13  10     4972.46     4246.89    315.93 o 
  -1  13  10    28691.06    32209.37   2141.72 o 
   0  13  10      134.19       83.75     25.49 o 
   1  13  10    29618.38    30394.76   2220.77 o 
   2  13  10     4802.20     4523.72    369.93 o 
   3  13  10     8130.50     8343.78    452.57 o 
   4  13  10      922.31      922.76     95.96 o 
   5  13  10    20145.94    20408.16   1048.54 o 
   6  13  10     1233.36     1130.11    117.45 o 
  -4  14  10    16122.57    16955.02    759.46 o 
  -3  14  10     9664.03    10234.70    676.12 o 
  -2  14  10     1423.35     1600.09    158.61 o 
  -1  14  10    19023.34    20258.46    888.64 o 
   0  14  10    15444.97    17225.79    817.52 o 
   1  14  10    18351.20    17921.32   1318.88 o 
   2  14  10     1321.76     1202.39    174.84 o 
   3  14  10    10065.55     9677.07    538.77 o 
   4  14  10    16403.40    15878.93   1354.88 o 
   1   0  11     7779.53     8697.78    148.39 o 
   2   0  11     9109.53     8448.22    143.37 o 
   3   0  11      578.82      629.77     23.74 o 
   4   0  11    35696.84    34460.93    722.25 o 
   5   0  11      339.80      433.82     26.72 o 
   6   0  11      258.53      323.91     29.64 o 
   7   0  11     9555.74     9505.22    209.61 o 
   8   0  11      268.70      297.02     36.11 o 
   9   0  11     3547.56     3179.72    110.11 o 
  10   0  11     1209.47     1261.61     74.53 o 
  11   0  11    17203.01    17334.82    480.63 o 
  12   0  11     1421.79     1513.57    104.52 o 
  13   0  11      263.42      284.57     66.61 o 
 -13   1  11     4801.36     4854.82    202.68 o 
 -12   1  11    11706.58    11815.24    368.02 o 
 -11   1  11    12643.59    12561.77    366.73 o 
 -10   1  11    10937.84    11327.36    300.25 o 
  -9   1  11    15516.00    15251.37    392.75 o 
  -8   1  11     3851.52     3747.05    112.62 o 
  -7   1  11    54101.82    56102.72   1370.33 o 
  -6   1  11    35172.81    37916.23    839.15 o 
  -5   1  11    75647.86    76310.88   1886.63 o 
  -4   1  11     9455.08     9512.31    192.44 o 
  -3   1  11    76372.31    76484.94   1812.93 o 
  -2   1  11    13940.81    13622.31    233.86 o 
  -1   1  11    29639.55    27980.55    568.90 o 
   0   1  11     2187.37     2776.16     57.52 o 
   1   1  11    29109.93    26290.81    507.79 o 
   2   1  11    15072.68    14861.86    253.87 o 
   3   1  11    71542.72    72346.27   1684.62 o 
   4   1  11    10081.38    10024.60    180.96 o 
   5   1  11    74421.91    74999.63   1850.07 o 
   6   1  11    33932.66    37014.39    812.92 o 
   7   1  11    51541.01    52665.54   1269.61 o 
   8   1  11     4204.11     4245.31    116.97 o 
   9   1  11    14836.87    14652.55    342.75 o 
  10   1  11    10116.58    10672.94    294.65 o 
  11   1  11    11413.84    11592.40    337.61 o 
  12   1  11    11726.35    11949.87    378.93 o 
  13   1  11     4345.39     4334.85    185.44 o 
 -13   2  11     7803.26     8017.72    294.46 o 
 -12   2  11    12840.50    13317.37    385.18 o 
 -11   2  11    34276.68    35826.54    967.07 o 
 -10   2  11    31254.60    32932.77    834.26 o 
  -9   2  11    58430.09    60627.33   1695.31 o 
  -8   2  11     4220.00     4013.14    122.51 o 
  -7   2  11    51471.89    57917.82   1410.80 o 
  -6   2  11   153200.97   163674.41   5008.00 o 
  -5   2  11   119931.09   125414.56   3495.30 o 
  -4   2  11    39462.52    42404.77    888.29 o 
  -3   2  11   370566.69   446282.78  17874.63 o 
  -2   2  11    90810.34    96256.58   2387.39 o 
  -1   2  11    81616.69    79201.91   1848.61 o 
   0   2  11    14346.76    13193.53    210.63 o 
   1   2  11    78831.55    76655.31   1716.86 o 
   2   2  11    92817.05    98370.59   2376.62 o 
   3   2  11   374269.88   446727.59  17834.34 o 
   4   2  11    41695.40    44554.30    941.55 o 
   5   2  11   115678.87   123680.80   3411.92 o 
   6   2  11   160724.25   172823.11   5306.58 o 
   7   2  11    52949.96    59626.48   1452.27 o 
   8   2  11     3757.81     3733.74    114.26 o 
   9   2  11    57238.70    60615.91   1587.57 o 
  10   2  11    33256.52    35671.20    922.26 o 
  11   2  11    35624.02    37534.88    998.87 o 
  12   2  11    13875.47    14148.85    419.24 o 
  13   2  11     7878.07     8053.53    302.62 o 
 -13   3  11      126.28      206.23     78.03 o 
 -12   3  11    17266.54    16585.18    500.31 o 
 -11   3  11    16171.95    15318.90    442.57 o 
 -10   3  11     1460.49     1444.03     83.35 o 
  -9   3  11     3713.72     3973.74    131.10 o 
  -8   3  11     9047.34     9178.72    229.49 o 
  -7   3  11     9136.09     9021.83    215.09 o 
  -6   3  11     2566.88     2659.59     80.05 o 
  -5   3  11     5582.74     4736.11    101.07 o 
  -4   3  11    19071.26    18328.34    352.82 o 
  -3   3  11    30699.13    28332.63    694.58 o 
  -2   3  11     1952.78     1895.81     43.35 o 
  -1   3  11     1296.51      988.04     30.45 o 
   0   3  11     3070.37     2859.39     60.56 o 
   1   3  11     2092.55     1594.75     37.21 o 
   2   3  11     1626.72     1554.01     48.75 o 
   3   3  11    29066.29    27407.77    534.46 o 
   4   3  11    17725.98    17105.01    352.47 o 
   5   3  11     5778.27     4944.48    107.77 o 
   6   3  11     2135.30     2273.12     69.43 o 
   7   3  11     8286.31     8445.62    199.16 o 
   8   3  11     8733.07     9071.67    216.24 o 
   9   3  11     4289.91     4411.31    142.94 o 
  10   3  11     1368.35     1449.04     85.01 o 
  11   3  11    14657.14    14157.56    414.23 o 
  12   3  11    16777.74    16453.31    553.10 o 
  13   3  11      272.81      332.86     87.61 o 
 -13   4  11    17438.13    16518.44    752.27 o 
 -12   4  11    15719.39    14304.78    447.57 o 
 -11   4  11    10296.78     9268.91    341.37 o 
 -10   4  11      208.21      203.96     49.97 o 
  -9   4  11    21329.34    21037.76    681.79 o 
  -8   4  11    51343.65    49728.79   1612.75 o 
  -7   4  11    16401.89    15814.18    446.64 o 
  -6   4  11     9978.34     9931.46    219.49 o 
  -5   4  11    26245.13    26405.07    571.40 o 
  -4   4  11   129085.77   123396.29   3529.48 o 
  -3   4  11    42053.09    39962.72    883.09 o 
  -2   4  11     7323.95     6955.18    130.26 o 
  -1   4  11     6081.23     5606.16    222.43 o 
   0   4  11   212511.39   209852.58   7937.94 o 
   1   4  11     6799.85     6107.44    126.36 o 
   2   4  11     7502.30     7090.21    140.95 o 
   3   4  11    39953.51    37008.43    901.74 o 
   4   4  11   125290.71   116397.74   3259.40 o 
   5   4  11    28521.61    29121.17    636.71 o 
   6   4  11     9229.29     9284.77    208.45 o 
   7   4  11    15112.78    14805.04    335.32 o 
   8   4  11    49077.85    48347.04   1270.95 o 
   9   4  11    21682.03    21759.80    536.63 o 
  10   4  11      365.48      316.66     51.65 o 
  11   4  11    10244.18     9674.62    299.46 o 
  12   4  11    14516.11    13237.77    456.29 o 
  13   4  11    16796.81    15825.56    548.75 o 
 -12   5  11     3187.71     2652.31    161.64 o 
 -11   5  11     1143.28     1178.40     95.46 o 
 -10   5  11     1206.36     1281.67     87.73 o 
  -9   5  11    54004.79    56539.55   2081.91 o 
  -8   5  11    27530.20    29570.54    971.60 o 
  -7   5  11     5724.60     5968.89    206.34 o 
  -6   5  11     2974.82     2924.97     92.53 o 
  -5   5  11    74519.02    80486.84   2043.52 o 
  -4   5  11    51466.12    53992.84   1218.91 o 
  -3   5  11    36631.68    40911.61    894.41 o 
  -2   5  11      985.14     1279.42     36.91 o 
  -1   5  11    48077.78    54502.20   1259.55 o 
   0   5  11    27492.42    25198.54    567.33 o 
   1   5  11    48934.30    53933.03   1293.09 o 
   2   5  11     1340.39     1608.74     47.44 o 
   3   5  11    38963.61    42009.26   1036.10 o 
   4   5  11    52929.63    53630.44   1288.09 o 
   5   5  11    77568.43    81459.13   2072.50 o 
   6   5  11     2535.46     2502.87     75.68 o 
   7   5  11     6614.15     6804.99    172.28 o 
   8   5  11    27503.11    30155.61    714.60 o 
   9   5  11    56505.20    60526.04   1630.85 o 
  10   5  11      801.54      920.82     76.63 o 
  11   5  11     1325.35     1456.92    101.13 o 
  12   5  11     3801.86     3355.38    171.11 o 
 -12   6  11    13107.07    12340.46    460.64 o 
 -11   6  11      173.19      163.49     48.84 o 
 -10   6  11      421.31      344.48     63.41 o 
  -9   6  11    27411.02    28684.67    819.00 o 
  -8   6  11    28683.18    28347.85    791.76 o 
  -7   6  11     5525.49     5755.20    197.94 o 
  -6   6  11       54.87       96.29     22.73 o 
  -5   6  11    19169.21    19233.65    505.47 o 
  -4   6  11    90356.08    86881.74   2342.00 o 
  -3   6  11     3387.86     3166.90     81.29 o 
  -2   6  11      844.06      959.75     46.18 o 
  -1   6  11    26651.25    24541.90    715.57 o 
   0   6  11   161054.64   147407.27   4300.36 o 
   1   6  11    24626.24    21852.45    750.29 o 
   2   6  11     1352.70     1423.33     45.87 o 
   3   6  11     4359.86     3992.94    105.30 o 
   4   6  11    87792.09    85737.48   2681.89 o 
   5   6  11    16974.63    16586.60    410.38 o 
   6   6  11       91.26      142.89     23.98 o 
   7   6  11     6243.26     6336.68    180.95 o 
   8   6  11    27480.76    25307.13    842.56 o 
   9   6  11    25837.94    25447.54    717.35 o 
  10   6  11      310.79      310.31     57.06 o 
  11   6  11      132.01      118.75     55.66 o 
  12   6  11    12169.59    10998.72    390.27 o 
 -11   7  11    12592.36    13037.02    494.99 o 
 -10   7  11      318.04      317.42     53.88 o 
  -9   7  11     3707.95     3748.47    181.89 o 
  -8   7  11     6711.30     6760.59    229.98 o 
  -7   7  11    19331.88    18946.51    573.71 o 
  -6   7  11     1853.85     1503.85     92.29 o 
  -5   7  11      391.75      356.64     29.67 o 
  -4   7  11     1478.68     1343.22     67.61 o 
  -3   7  11    21516.16    19390.71    836.15 o 
  -2   7  11      157.13      216.52     19.07 o 
  -1   7  11    27557.02    25370.21    686.63 o 
   0   7  11     6712.50     6113.71    116.66 o 
   1   7  11    27540.92    24417.29    581.67 o 
   2   7  11      285.67      289.91     22.04 o 
   3   7  11    21598.26    19244.46    581.87 o 
   4   7  11     2187.28     2097.93     76.90 o 
   5   7  11       95.40       91.68     27.94 o 
   6   7  11     1711.89     1430.48     74.94 o 
   7   7  11    19697.39    19012.98    504.11 o 
   8   7  11     7883.92     7686.10    232.13 o 
   9   7  11     3479.11     3494.39    182.00 o 
  10   7  11      210.54      198.63     62.42 o 
  11   7  11    12016.98    12048.93    405.36 o 
 -11   8  11    21767.45    23876.50   1058.20 o 
 -10   8  11    19580.34    20172.06    643.42 o 
  -9   8  11    18657.10    18950.92    568.55 o 
  -8   8  11    19861.55    20852.22    595.45 o 
  -7   8  11    61039.42    65794.32   2789.12 o 
  -6   8  11    15197.75    16785.62    416.84 o 
  -5   8  11    47769.16    50048.17   1437.94 o 
  -4   8  11     2501.09     2511.68    107.89 o 
  -3   8  11    86710.37    90179.30   3517.88 o 
  -2   8  11    68160.04    73292.42   2115.02 o 
  -1   8  11   129703.51   134285.70   4219.25 o 
   0   8  11    51743.54    53319.68   1261.97 o 
   1   8  11   134884.94   134652.91   3712.93 o 
   2   8  11    69040.41    71797.98   2777.79 o 
   3   8  11    81997.84    82303.63   2381.72 o 
   4   8  11     2774.81     2870.24     93.19 o 
   5   8  11    52862.98    54210.13   1607.95 o 
   6   8  11    15744.12    16271.94    448.82 o 
   7   8  11    57537.45    62304.01   1925.47 o 
   8   8  11    20574.15    20182.72    746.40 o 
   9   8  11    19857.70    19999.02    583.29 o 
  10   8  11    20628.42    21315.31    716.73 o 
  11   8  11    22033.59    23560.51    751.35 o 
 -10   9  11    16900.61    17709.70    801.19 o 
  -9   9  11    11799.79    12410.78    518.37 o 
  -8   9  11     3165.72     3448.00    160.45 o 
  -7   9  11    13318.01    12997.40    366.13 o 
  -6   9  11     4848.22     5268.51    178.09 o 
  -5   9  11    15170.42    15759.68    771.01 o 
  -4   9  11     4087.28     4315.13    162.87 o 
  -3   9  11    20153.54    19424.08    948.55 o 
  -2   9  11     8492.31     8537.74    431.56 o 
  -1   9  11    41921.13    39438.58   1762.28 o 
   0   9  11      938.12      937.59     43.43 o 
   1   9  11    41028.02    38968.65   2168.78 o 
   2   9  11     7606.64     7671.46    407.17 o 
   3   9  11    21158.37    21266.70    741.21 o 
   4   9  11     4467.68     4226.97    160.44 o 
   5   9  11    13852.67    14156.05    468.18 o 
   6   9  11     3986.45     4048.65    157.10 o 
   7   9  11    12988.18    12294.99    472.97 o 
   8   9  11     3968.47     4333.65    186.22 o 
   9   9  11    10864.11    10989.25    387.35 o 
  10   9  11    16203.38    17716.80    641.92 o 
  -9  10  11      292.26      295.44     75.52 o 
  -8  10  11     2720.78     2462.16    140.49 o 
  -7  10  11     3419.16     3077.98    150.15 o 
  -6  10  11     4521.70     4937.87    233.49 o 
  -5  10  11     1491.97     1575.81    108.70 o 
  -4  10  11     1542.12     1473.43     97.27 o 
  -3  10  11      658.46      618.80     72.36 o 
  -2  10  11     2110.38     1835.04    125.41 o 
  -1  10  11      191.91      161.65     24.87 o 
   0  10  11     1811.36     1529.37     96.73 o 
   1  10  11      326.32      243.36     31.59 o 
   2  10  11     2341.78     2042.44    128.83 o 
   3  10  11     1250.75     1085.70     83.48 o 
   4  10  11     1469.99     1310.01     86.61 o 
   5  10  11     1843.15     1693.96    114.54 o 
   6  10  11     4996.94     4826.74    220.19 o 
   7  10  11     4269.79     3475.84    236.71 o 
   8  10  11     2549.10     2060.53    145.65 o 
   9  10  11      286.25      258.29     67.33 o 
  -8  11  11     2439.11     2566.16    176.95 o 
  -7  11  11    13712.66    13203.09    510.79 o 
  -6  11  11    23517.40    25189.84   1225.81 o 
  -5  11  11     6802.31     7002.55    366.41 o 
  -4  11  11     2596.72     2798.18    144.62 o 
  -3  11  11    17286.41    17964.79    830.98 o 
  -2  11  11    17096.21    15866.92    809.59 o 
  -1  11  11    10335.03    11310.41    397.91 o 
   0  11  11       24.74       47.50     24.60 o 
   1  11  11     9934.13     8234.47    813.62 o 
   2  11  11    15985.90    15616.53    871.99 o 
   3  11  11    17101.00    15536.67    751.90 o 
   4  11  11     3227.26     2869.81    211.49 o 
   5  11  11     6564.39     6266.12    298.62 o 
   6  11  11    22174.91    21188.06   1142.18 o 
   7  11  11    13747.69    11656.34    706.42 o 
   8  11  11     3256.01     2946.65    206.69 o 
  -7  12  11    32648.26    36046.61   1544.05 o 
  -6  12  11    40031.12    45419.49   2104.18 o 
  -5  12  11    18910.49    20965.49   1151.71 o 
  -4  12  11     5255.65     5930.00    281.95 o 
  -3  12  11    22790.21    22659.39   1338.47 o 
  -2  12  11    68797.50    71839.00   4447.28 o 
  -1  12  11    24073.20    22467.54   1356.41 o 
   0  12  11      186.03      218.30     41.01 o 
   1  12  11    25802.79    23558.45   2005.85 o 
   2  12  11    70758.67    67650.34   6250.66 o 
   3  12  11    20293.85    20193.84   1271.66 o 
   4  12  11     4644.60     5436.78    254.22 o 
   5  12  11    21361.73    23028.92    992.12 o 
   6  12  11    40807.53    39558.12   2496.42 o 
   7  12  11    30522.74    27266.74   1768.94 o 
  -6  13  11     2084.58     2421.93    211.53 o 
  -5  13  11      751.67      904.18    158.25 o 
  -4  13  11      632.91      608.71    114.10 o 
  -3  13  11      160.13      195.54     75.39 o 
  -2  13  11      649.23      781.04    108.32 o 
  -1  13  11      392.32      304.85     51.86 o 
   0  13  11       69.14       97.99     46.94 o 
   1  13  11      386.66      483.88     67.70 o 
   2  13  11      660.97      690.30    101.41 o 
   3  13  11       71.04       94.35     70.36 o 
   4  13  11     1012.19      947.31    112.03 o 
   5  13  11      845.63      929.51    125.93 o 
   6  13  11     2352.93     2348.64    190.09 o 
  -3  14  11     6025.16     5797.16    310.96 o 
  -2  14  11      576.49      470.45    107.39 o 
  -1  14  11    13942.07    13319.59    663.04 o 
   0  14  11    13215.02    12553.51    668.54 o 
   1  14  11    12545.50    11560.94    634.13 o 
   2  14  11      395.06      306.32     86.16 o 
   3  14  11     6604.12     5706.95    441.82 o 
   0   0  12    54674.21    53508.64   1615.03 o 
   1   0  12    28007.05    31866.17    608.16 o 
   2   0  12   305339.16   344839.41  12575.68 o 
   3   0  12      299.92      687.20     23.80 o 
   4   0  12    27266.25    28190.11    557.61 o 
   5   0  12     3664.02     3851.47     87.60 o 
   6   0  12   358913.94   408692.41  16271.83 o 
   7   0  12     3230.59     3364.63     95.44 o 
   8   0  12     3555.10     3801.20    105.30 o 
   9   0  12       75.34      144.88     32.40 o 
  10   0  12    58286.46    63299.08   1694.01 o 
  11   0  12     6116.32     5995.49    215.90 o 
  12   0  12     6153.58     6554.34    243.78 o 
  13   0  12     1212.40     1403.05    114.53 o 
 -13   1  12      732.07      709.58    103.32 o 
 -12   1  12     1822.18     1696.86    106.14 o 
 -11   1  12    21099.33    21243.44    597.87 o 
 -10   1  12     4629.90     4484.01    152.38 o 
  -9   1  12      211.59      144.59     41.14 o 
  -8   1  12     5123.12     5335.54    138.96 o 
  -7   1  12     7020.56     6965.05    169.58 o 
  -6   1  12    22460.32    21848.26    469.67 o 
  -5   1  12     3365.60     3858.42     84.59 o 
  -4   1  12     6056.48     5704.69    115.52 o 
  -3   1  12    51215.93    50477.77   1116.59 o 
  -2   1  12    67662.43    67812.81   1570.94 o 
  -1   1  12     7073.61     5526.14    101.82 o 
   0   1  12    15228.06    13876.40    246.57 o 
   1   1  12     7119.70     5137.73     89.98 o 
   2   1  12    75067.32    76420.84   1955.70 o 
   3   1  12    50482.98    49846.50   1086.17 o 
   4   1  12     7945.65     7521.49    144.87 o 
   5   1  12     3526.29     3955.84     90.54 o 
   6   1  12    22751.88    21821.18    471.12 o 
   7   1  12     7096.44     7035.99    166.17 o 
   8   1  12     3824.30     4117.91    115.77 o 
   9   1  12      205.79      132.56     34.23 o 
  10   1  12     4787.34     4691.55    159.31 o 
  11   1  12    20098.45    20761.53    561.02 o 
  12   1  12     2103.77     1975.32    125.31 o 
  13   1  12      763.78      632.37    100.38 o 
 -13   2  12     3343.88     3254.33    188.02 o 
 -12   2  12      611.03      529.21     73.96 o 
 -11   2  12     1435.83     1323.70     98.17 o 
 -10   2  12    13427.71    13403.59    390.38 o 
  -9   2  12    17004.16    16819.16    425.02 o 
  -8   2  12      485.09      483.29     44.39 o 
  -7   2  12      763.24      638.74     40.81 o 
  -6   2  12    10626.85    10614.15    234.83 o 
  -5   2  12    15748.79    14680.39    299.36 o 
  -4   2  12     4056.60     4207.56     89.96 o 
  -3   2  12    42756.14    40313.90    856.78 o 
  -2   2  12     8554.15     7829.57    138.61 o 
  -1   2  12    19768.92    18417.16    335.21 o 
   0   2  12     5099.70     3766.61     92.41 o 
   1   2  12    22544.39    21156.05    434.09 o 
   2   2  12     8222.98     7258.42    117.48 o 
   3   2  12    46456.98    42852.04    920.83 o 
   4   2  12     4133.20     4208.58     83.70 o 
   5   2  12    14365.39    13626.92    276.16 o 
   6   2  12     9634.86     9803.23    214.47 o 
   7   2  12     1033.22      911.15     52.90 o 
   8   2  12      681.31      675.21     49.23 o 
   9   2  12    15477.09    15361.74    393.01 o 
  10   2  12    13116.62    13307.40    364.47 o 
  11   2  12     1702.42     1516.47     99.69 o 
  12   2  12      901.23      851.96     99.06 o 
  13   2  12     3096.68     2940.53    156.22 o 
 -13   3  12     9651.04     9376.63    356.17 o 
 -12   3  12     9242.28     8860.31    293.48 o 
 -11   3  12     5868.27     5964.80    195.65 o 
 -10   3  12     1622.68     1741.64     89.13 o 
  -9   3  12    24428.01    26875.50    731.13 o 
  -8   3  12     1397.09     1461.02     65.86 o 
  -7   3  12    20078.12    22404.13    495.14 o 
  -6   3  12    42556.25    48148.56   1117.76 o 
  -5   3  12    89310.19    95409.19   2491.31 o 
  -4   3  12    37820.49    41227.27    878.03 o 
  -3   3  12    68235.23    70855.72   1654.19 o 
  -2   3  12    16613.13    17288.30    318.07 o 
  -1   3  12     5809.97     5798.02    199.11 o 
   0   3  12      440.06      317.58     21.76 o 
   1   3  12     7186.28     7195.42    151.52 o 
   2   3  12    15138.21    14947.90    295.02 o 
   3   3  12    68325.73    72096.93   1674.95 o 
   4   3  12    34208.77    38873.86    817.37 o 
   5   3  12    91910.04    98685.33   2601.19 o 
   6   3  12    46989.63    53548.21   1261.91 o 
   7   3  12    20489.08    23049.09    505.28 o 
   8   3  12     1283.05     1294.15     62.83 o 
   9   3  12    26490.59    29500.83    712.83 o 
  10   3  12     1939.88     2104.90     95.68 o 
  11   3  12     5072.70     5288.55    177.43 o 
  12   3  12     8987.98     8830.51    284.84 o 
  13   3  12    10215.01    10068.91    349.35 o 
 -13   4  12     1329.81     1168.54    267.98 o 
 -12   4  12    50364.11    49963.22   1939.70 o 
 -11   4  12     5279.95     4861.05    205.67 o 
 -10   4  12     6936.97     7108.73    233.45 o 
  -9   4  12    24458.03    23506.71    702.61 o 
  -8   4  12    41245.58    43273.32   1184.85 o 
  -7   4  12    15487.68    16497.18    370.02 o 
  -6   4  12     6233.34     6537.28    152.02 o 
  -5   4  12    30818.65    30807.98    719.66 o 
  -4   4  12   130462.87   136353.19   3933.95 o 
  -3   4  12    78519.93    83466.93   2120.06 o 
  -2   4  12     1960.44     2368.89     53.70 o 
  -1   4  12    25528.88    23307.81    766.54 o 
   0   4  12   171165.11   181466.75   6460.37 o 
   1   4  12    25183.11    23593.42    522.77 o 
   2   4  12     1711.19     1972.36     56.84 o 
   3   4  12    84669.10    86070.48   2496.17 o 
   4   4  12   127181.55   130149.84   3670.65 o 
   5   4  12    27553.48    27686.54    586.43 o 
   6   4  12     6392.23     6920.64    159.50 o 
   7   4  12    17869.96    18783.55    423.33 o 
   8   4  12    39511.47    41742.89   1046.96 o 
   9   4  12    22751.72    22493.30    556.08 o 
  10   4  12     8295.98     8538.20    262.19 o 
  11   4  12     5943.44     5540.84    198.16 o 
  12   4  12    47936.82    47257.29   1396.09 o 
  13   4  12     1318.47     1269.81    180.25 o 
 -12   5  12    11825.70    12258.91    463.99 o 
 -11   5  12     1290.64     1250.27     84.97 o 
 -10   5  12      394.06      372.57     53.39 o 
  -9   5  12     4033.28     3845.26    155.09 o 
  -8   5  12    17413.47    17564.38    660.37 o 
  -7   5  12     2472.61     2300.84     81.13 o 
  -6   5  12      874.76      822.29     42.38 o 
  -5   5  12     1332.88     1243.66     67.78 o 
  -4   5  12     4879.00     4783.01    116.40 o 
  -3   5  12     6884.55     7122.16    155.08 o 
  -2   5  12    12138.12    11106.16    265.28 o 
  -1   5  12     4115.16     3689.74    185.47 o 
   0   5  12     8012.52     7768.29    173.15 o 
   1   5  12     3847.95     3731.84    122.11 o 
   2   5  12    14183.05    12753.74    288.48 o 
   3   5  12     7232.85     7261.75    164.68 o 
   4   5  12     4158.16     4124.13    110.63 o 
   5   5  12     1545.27     1356.93     50.81 o 
   6   5  12     1462.06     1308.95     53.96 o 
   7   5  12     2874.79     2603.20     95.35 o 
   8   5  12    15900.36    15874.06    434.26 o 
   9   5  12     4188.60     3972.96    135.54 o 
  10   5  12      650.77      651.43     64.39 o 
  11   5  12     1160.24     1170.88     83.37 o 
  12   5  12    11600.31    10724.45    541.13 o 
 -12   6  12    30811.24    31571.05   1060.34 o 
 -11   6  12     2563.16     2549.74    161.32 o 
 -10   6  12     2243.89     2368.33    128.55 o 
  -9   6  12     6844.15     6265.16    223.10 o 
  -8   6  12    60928.09    61342.41   2450.35 o 
  -7   6  12     4714.38     4883.09    163.71 o 
  -6   6  12     5766.84     6006.04    168.98 o 
  -5   6  12     2070.37     1993.62     78.73 o 
  -4   6  12    79926.77    84753.45   2283.06 o 
  -3   6  12    36393.01    40079.91    946.79 o 
  -2   6  12    15710.02    16163.97    397.97 o 
  -1   6  12     9144.01     9117.76    169.69 o 
   0   6  12   221686.92   228288.95   9041.13 o 
   1   6  12     7420.65     7773.69    178.51 o 
   2   6  12    15110.48    14340.72    435.97 o 
   3   6  12    39531.02    42010.11   1088.15 o 
   4   6  12    81227.34    83303.70   2522.48 o 
   5   6  12     1661.04     1787.35     72.57 o 
   6   6  12     4690.40     4699.00    131.99 o 
   7   6  12     5034.39     4904.83    156.95 o 
   8   6  12    64690.04    64642.19   1768.65 o 
   9   6  12     6129.40     5404.74    219.37 o 
  10   6  12     2188.62     2251.37    122.40 o 
  11   6  12     2701.60     2501.92    125.78 o 
  12   6  12    33164.09    32553.47   1035.27 o 
 -11   7  12     5711.22     6211.36    249.11 o 
 -10   7  12     3794.16     3930.30    184.13 o 
  -9   7  12    35558.47    39487.51   1131.98 o 
  -8   7  12    11008.85    11640.73    336.20 o 
  -7   7  12     7179.67     8183.87    244.84 o 
  -6   7  12     2188.54     2352.43    101.12 o 
  -5   7  12     3759.75     4624.58    155.20 o 
  -4   7  12     2867.90     3304.09    101.33 o 
  -3   7  12    23296.62    25689.10    668.69 o 
  -2   7  12     3285.72     3061.74    112.88 o 
  -1   7  12    62247.93    64343.98   1781.61 o 
   0   7  12    34282.62    33222.61    839.44 o 
   1   7  12    61773.50    64461.24   1474.24 o 
   2   7  12     2785.46     2678.69     78.12 o 
   3   7  12    23431.99    24288.68    574.05 o 
   4   7  12     2982.87     3215.81    101.41 o 
   5   7  12     2829.37     3358.36    109.34 o 
   6   7  12     2664.19     2980.49    118.30 o 
   7   7  12     7591.89     8299.50    243.91 o 
   8   7  12    10522.28    10446.96    278.52 o 
   9   7  12    32950.39    36665.42   1027.66 o 
  10   7  12     4301.06     4435.48    198.77 o 
  11   7  12     5139.77     5272.48    219.81 o 
 -11   8  12     1654.03     1971.29    142.51 o 
 -10   8  12    10526.04     9672.30    473.95 o 
  -9   8  12    13341.66    13050.48    708.91 o 
  -8   8  12     2243.60     2228.84    127.15 o 
  -7   8  12     2241.86     1996.12    125.99 o 
  -6   8  12     4436.76     4280.17    146.44 o 
  -5   8  12     2866.16     2733.53    103.72 o 
  -4   8  12     1403.61     1254.33     69.01 o 
  -3   8  12     9230.12     9280.17    292.27 o 
  -2   8  12     3688.83     3028.51    195.37 o 
  -1   8  12     6359.36     5394.87    166.03 o 
   0   8  12     1052.62      802.80     30.56 o 
   1   8  12     5263.04     4284.54    217.47 o 
   2   8  12     3960.47     3473.97    136.33 o 
   3   8  12     9779.33     9058.05    311.83 o 
   4   8  12     1726.95     1461.09     67.13 o 
   5   8  12     2566.62     2437.81    134.76 o 
   6   8  12     4655.03     4149.92    158.18 o 
   7   8  12     2676.78     2667.03    117.63 o 
   8   8  12     2293.49     2222.02    112.14 o 
   9   8  12    12864.28    12473.86    392.34 o 
  10   8  12    11878.82    11031.66    425.03 o 
  11   8  12     1780.30     2110.92    145.78 o 
 -10   9  12     1321.36     1089.73     97.14 o 
  -9   9  12     3210.07     3106.48    170.60 o 
  -8   9  12      263.78      155.80     34.65 o 
  -7   9  12     6980.14     7423.62    300.01 o 
  -6   9  12     3745.31     3615.73    148.36 o 
  -5   9  12     1726.39     1883.79    104.06 o 
  -4   9  12     3864.20     3736.99    148.19 o 
  -3   9  12     7347.87     7009.74    350.24 o 
  -2   9  12     8401.85     8260.61    449.65 o 
  -1   9  12    12515.08    10505.45    467.03 o 
   0   9  12     2401.77     2148.68    106.57 o 
   1   9  12    12586.83     9684.64    653.16 o 
   2   9  12     9114.75     9153.17    305.86 o 
   3   9  12     8115.02     8483.71    266.64 o 
   4   9  12     3420.04     2775.81    174.50 o 
   5   9  12     1405.63     1329.53     68.59 o 
   6   9  12     3878.86     3302.43    202.71 o 
   7   9  12     8345.08     8383.81    400.96 o 
   8   9  12      305.47      348.55     57.98 o 
   9   9  12     3802.38     3525.18    204.48 o 
  10   9  12     1237.87     1137.04    122.89 o 
  -9  10  12      973.92     1030.55    104.23 o 
  -8  10  12     3932.79     4284.41    216.55 o 
  -7  10  12     7415.67     8323.25    316.43 o 
  -6  10  12    90563.16   103821.66   3688.93 o 
  -5  10  12     2052.30     2406.37    132.61 o 
  -4  10  12     7469.55     7673.05    450.19 o 
  -3  10  12     4091.13     4078.38    248.15 o 
  -2  10  12    96594.13   100191.66   5699.38 o 
  -1  10  12     8436.81     9073.26    374.69 o 
   0  10  12     4446.81     3825.82    216.53 o 
   1  10  12     8584.69     8688.85    455.81 o 
   2  10  12    95437.02    96108.10   4420.33 o 
   3  10  12     4044.20     3987.27    212.58 o 
   4  10  12     8334.30     8424.60    411.99 o 
   5  10  12     2409.74     2552.89    111.78 o 
   6  10  12    86867.88    89563.70   3140.81 o 
   7  10  12     6985.14     6907.45    382.98 o 
   8  10  12     4984.39     5423.07    282.85 o 
   9  10  12      909.46      915.30    102.72 o 
  -8  11  12      406.45      484.69     84.89 o 
  -7  11  12     8967.50     8514.06    391.04 o 
  -6  11  12     1093.64     1039.52    108.65 o 
  -5  11  12      520.18      623.71     82.09 o 
  -4  11  12     1214.87     1453.02    146.12 o 
  -3  11  12     7238.30     7011.04    335.10 o 
  -2  11  12      176.61       82.44     22.24 o 
  -1  11  12     3378.20     2710.53    194.15 o 
   0  11  12     1643.03     1408.71     98.03 o 
   1  11  12     3379.18     2594.17    252.46 o 
   2  11  12      178.39       57.31     24.84 o 
   3  11  12     7684.88     7496.98    303.57 o 
   4  11  12     1031.49     1127.77     92.15 o 
   5  11  12      561.86      602.74     57.77 o 
   6  11  12     1112.28      941.35     74.59 o 
   7  11  12    10095.87     9123.01    568.11 o 
   8  11  12      491.82      439.66     69.09 o 
  -7  12  12     1601.71     1431.66    131.34 o 
  -6  12  12     4993.51     4764.93    337.37 o 
  -5  12  12     6525.47     7228.02    368.95 o 
  -4  12  12       91.54      148.79     47.80 o 
  -3  12  12      257.84      242.18     53.17 o 
  -2  12  12    10320.73    10045.08    425.74 o 
  -1  12  12     4302.12     3839.49    303.78 o 
   0  12  12      252.15      224.06     33.22 o 
   1  12  12     4083.27     3606.93    403.67 o 
   2  12  12    10816.84     9693.87    636.42 o 
   3  12  12      296.86      198.21     46.95 o 
   4  12  12      108.49      140.05     32.89 o 
   5  12  12     6519.78     6052.05    348.88 o 
   6  12  12     5813.99     5362.31    265.16 o 
   7  12  12     1723.77     1446.06    126.37 o 
  -6  13  12       96.95      119.07    130.51 o 
  -5  13  12    26411.23    31106.28   1235.09 o 
  -4  13  12     2927.45     3121.05    242.70 o 
  -3  13  12     4069.25     4063.59    206.62 o 
  -2  13  12     3735.38     3870.97    236.73 o 
  -1  13  12     9080.17    10372.92    531.22 o 
   0  13  12     1895.94     1546.84    259.69 o 
   1  13  12     9193.16     9320.52    580.73 o 
   2  13  12     3925.70     3480.91    281.36 o 
   3  13  12     3531.72     3469.47    261.37 o 
   4  13  12     2595.46     2546.89    208.35 o 
   5  13  12    25570.75    27418.36   1451.87 o 
   6  13  12      149.96       83.94     77.97 o 
  -3  14  12     5455.59     5301.88    305.95 o 
  -2  14  12      183.94      226.51     87.64 o 
  -1  14  12    16410.63    18302.75    846.30 o 
   0  14  12    26775.94    31732.73   1662.66 o 
   1  14  12    15127.20    15086.72   1038.10 o 
   2  14  12      304.74      386.25    102.87 o 
   3  14  12     5956.99     5388.92    541.69 o 
   1   0  13     6517.43     7489.95    137.39 o 
   2   0  13     4004.56     3441.66     73.73 o 
   3   0  13      285.87      425.08     20.92 o 
   4   0  13     3670.74     3324.99     79.44 o 
   5   0  13       90.05      160.03     20.49 o 
   6   0  13      872.42      820.21     45.37 o 
   7   0  13     1616.13     1681.42     60.38 o 
   8   0  13     6733.07     6561.07    171.89 o 
   9   0  13      279.98      284.52     48.96 o 
  10   0  13       47.49       57.77     36.41 o 
  11   0  13     2743.82     2543.10    134.45 o 
  12   0  13     1056.14     1108.05     86.10 o 
  13   0  13     2972.64     2776.10    148.94 o 
 -13   1  13      183.09      181.13     69.97 o 
 -12   1  13     3532.67     3245.99    166.33 o 
 -11   1  13     3913.25     4162.73    156.55 o 
 -10   1  13     5669.37     6045.78    181.33 o 
  -9   1  13    11232.95    11660.87    296.48 o 
  -8   1  13     1401.87     1319.49     57.54 o 
  -7   1  13    11381.16    11078.48    233.48 o 
  -6   1  13    24586.83    26019.45    559.23 o 
  -5   1  13     5487.72     6023.62    124.44 o 
  -4   1  13      159.05      165.56     18.82 o 
  -3   1  13    57667.56    64605.67   1498.65 o 
  -2   1  13    10489.85    11925.88    214.00 o 
  -1   1  13     7659.95     7779.36    138.78 o 
   0   1  13     4753.35     5701.49    102.44 o 
   1   1  13     8517.71     8584.74    147.41 o 
   2   1  13    11932.72    13718.08    261.86 o 
   3   1  13    57781.25    64886.02   1506.63 o 
   4   1  13      346.98      331.34     23.40 o 
   5   1  13     5281.16     5877.53    121.61 o 
   6   1  13    25863.50    26623.70    578.26 o 
   7   1  13    10291.93    10264.98    224.92 o 
   8   1  13     1175.85     1108.57     54.39 o 
   9   1  13    10993.80    11375.40    285.65 o 
  10   1  13     5933.26     6457.88    190.21 o 
  11   1  13     3259.12     3565.58    148.14 o 
  12   1  13     3141.92     2933.78    159.20 o 
  13   1  13      139.68      218.62     77.34 o 
 -13   2  13      941.71      897.83    104.06 o 
 -12   2  13    10561.84    11052.77    357.08 o 
 -11   2  13    26194.97    27745.62    737.74 o 
 -10   2  13     8345.66     8805.48    255.35 o 
  -9   2  13    34112.53    37103.91    961.78 o 
  -8   2  13     9912.44    10311.02    247.60 o 
  -7   2  13    10799.57    11595.57    257.27 o 
  -6   2  13    76653.00    84521.00   2194.43 o 
  -5   2  13    51308.12    56389.60   1307.04 o 
  -4   2  13    19433.45    20761.12    400.73 o 
  -3   2  13   212811.45   252010.55   8421.38 o 
  -2   2  13    22259.17    23876.55    432.02 o 
  -1   2  13    18533.46    16629.26    306.17 o 
   0   2  13    14366.07    16127.14    279.88 o 
   1   2  13    16852.51    14551.12    241.66 o 
   2   2  13    20016.02    20716.35    362.12 o 
   3   2  13   217117.80   255405.64   8056.74 o 
   4   2  13    19133.49    20495.77    392.31 o 
   5   2  13    50041.93    55088.88   1269.61 o 
   6   2  13    80288.95    88398.80   2326.08 o 
   7   2  13    11557.80    12541.05    281.15 o 
   8   2  13     7158.10     7410.92    188.88 o 
   9   2  13    33259.90    36399.39    901.49 o 
  10   2  13     9883.59    10362.40    281.41 o 
  11   2  13    27412.81    28825.57    751.79 o 
  12   2  13    10447.69    11126.54    360.29 o 
  13   2  13      844.97      776.07     92.20 o 
 -13   3  13      222.29      168.98     63.59 o 
 -12   3  13     1899.32     1526.06    113.82 o 
 -11   3  13     6845.01     6819.59    241.37 o 
 -10   3  13     1314.55     1263.68     81.95 o 
  -9   3  13     3141.57     3103.61    109.30 o 
  -8   3  13      118.33      144.24     29.12 o 
  -7   3  13      800.26      819.77     46.60 o 
  -6   3  13     2165.86     2016.67     69.27 o 
  -5   3  13      820.28      777.10     36.07 o 
  -4   3  13      342.97      338.18     24.83 o 
  -3   3  13    14765.33    13747.81    353.59 o 
  -2   3  13     9460.11     8937.60    152.79 o 
  -1   3  13     2789.87     2902.49     63.07 o 
   0   3  13     2604.68     2278.91     52.93 o 
   1   3  13     2635.81     2525.38    103.85 o 
   2   3  13     9236.10     8553.88    195.36 o 
   3   3  13    15387.66    14768.78    288.21 o 
   4   3  13      152.22      220.46     18.45 o 
   5   3  13      857.90      860.41     37.73 o 
   6   3  13     2320.28     2171.85     68.73 o 
   7   3  13      438.28      527.46     36.65 o 
   8   3  13       89.94       96.26     32.38 o 
   9   3  13     4153.58     4007.31    140.10 o 
  10   3  13     1248.34     1312.28     91.65 o 
  11   3  13     5905.92     6098.43    224.32 o 
  12   3  13     1739.73     1392.53    117.77 o 
  13   3  13      332.62      294.47     76.00 o 
 -12   4  13     7970.23     7252.74    347.55 o 
 -11   4  13    10108.88     9120.49    323.69 o 
 -10   4  13     4751.00     4482.76    192.51 o 
  -9   4  13    14779.64    14056.35    513.38 o 
  -8   4  13    12113.52    12319.33    405.37 o 
  -7   4  13     2780.07     3063.32     99.13 o 
  -6   4  13     7973.16     7264.77    234.68 o 
  -5   4  13    44211.37    43961.25   1019.35 o 
  -4   4  13    18483.01    18700.96    423.38 o 
  -3   4  13     7640.92     7817.47    156.87 o 
  -2   4  13    17039.82    16639.52    315.93 o 
  -1   4  13     6390.73     5272.77    241.03 o 
   0   4  13     2777.27     2534.85     61.62 o 
   1   4  13     6759.27     5541.14    184.25 o 
   2   4  13    17338.93    16912.94    353.83 o 
   3   4  13     6432.39     6701.76    173.52 o 
   4   4  13    17705.21    17166.15    338.17 o 
   5   4  13    46567.45    46056.36   1083.25 o 
   6   4  13     7152.34     6592.18    157.60 o 
   7   4  13     2506.46     2717.96     93.17 o 
   8   4  13    11108.66    11320.36    290.68 o 
   9   4  13    15417.37    14660.64    383.39 o 
  10   4  13     5862.55     5526.70    189.14 o 
  11   4  13     9023.55     8337.28    277.79 o 
  12   4  13     6829.84     6002.67    244.05 o 
 -12   5  13     4676.10     4996.84    227.27 o 
 -11   5  13     1533.86     1456.97     99.84 o 
 -10   5  13      188.97      225.49     43.90 o 
  -9   5  13    21828.02    23231.99    890.12 o 
  -8   5  13     3022.17     2915.18    112.68 o 
  -7   5  13     5224.71     5254.74    190.29 o 
  -6   5  13      920.07     1152.58     48.27 o 
  -5   5  13    17729.83    18687.93    464.13 o 
  -4   5  13    20010.46    22566.23    478.17 o 
  -3   5  13    16488.76    17927.41    363.36 o 
  -2   5  13      416.66      483.70     32.03 o 
  -1   5  13     4441.06     5296.47    169.83 o 
   0   5  13    63475.60    66956.27   1816.12 o 
   1   5  13     3964.83     4485.50     96.59 o 
   2   5  13      435.64      435.25     25.31 o 
   3   5  13    15770.63    16628.46    397.32 o 
   4   5  13    20026.81    21888.83    507.40 o 
   5   5  13    18185.18    19011.67    384.89 o 
   6   5  13     1218.33     1446.75     56.15 o 
   7   5  13     3825.43     3871.25    110.10 o 
   8   5  13     2484.96     2462.25     99.64 o 
   9   5  13    22184.66    23549.16    592.24 o 
  10   5  13      382.43      419.49     63.55 o 
  11   5  13      983.94      896.82     94.37 o 
  12   5  13     4357.02     4452.89    204.77 o 
 -12   6  13     4548.96     4217.69    248.49 o 
 -11   6  13     7590.51     7947.28    319.78 o 
 -10   6  13      638.23      483.64     59.13 o 
  -9   6  13     6171.30     6058.82    230.66 o 
  -8   6  13     6825.92     6758.61    236.18 o 
  -7   6  13     5075.34     5397.02    184.98 o 
  -6   6  13     7076.33     6978.04    276.47 o 
  -5   6  13      378.21      508.42     42.62 o 
  -4   6  13     4691.86     4485.50    118.06 o 
  -3   6  13    13058.22    12830.99    280.73 o 
  -2   6  13    16666.26    16490.75    402.61 o 
  -1   6  13    16279.61    14915.51    494.85 o 
   0   6  13    68337.57    66078.15   1950.18 o 
   1   6  13    15715.00    14865.53    330.57 o 
   2   6  13    16334.05    14303.45    560.67 o 
   3   6  13    14848.75    14169.12    353.75 o 
   4   6  13     4581.07     4354.82    124.17 o 
   5   6  13      286.60      400.53     40.56 o 
   6   6  13     7419.16     7533.24    207.39 o 
   7   6  13     4950.15     4795.30    151.88 o 
   8   6  13     5944.48     5889.21    191.84 o 
   9   6  13     5954.70     5629.08    196.97 o 
  10   6  13      993.88      942.00     72.91 o 
  11   6  13     7638.38     7553.10    276.71 o 
  12   6  13     3966.45     3466.83    196.49 o 
 -11   7  13     5372.06     5217.10    262.97 o 
 -10   7  13      734.20      629.77     60.16 o 
  -9   7  13      389.46      421.65     51.33 o 
  -8   7  13     4777.90     4805.78    177.26 o 
  -7   7  13     2953.62     3027.89    129.15 o 
  -6   7  13       44.13       81.49     17.72 o 
  -5   7  13     4954.84     4997.18    146.65 o 
  -4   7  13      193.82      216.74     31.58 o 
  -3   7  13    11094.98    11048.92    328.75 o 
  -2   7  13      779.89      760.06     46.11 o 
  -1   7  13     9851.77     9178.04    278.93 o 
   0   7  13     3428.18     2933.74     88.28 o 
   1   7  13    10986.52    10290.56    338.84 o 
   2   7  13     1663.72     1553.70     70.28 o 
   3   7  13     9745.16     8868.95    299.15 o 
   4   7  13      133.42      128.18     25.15 o 
   5   7  13     4973.65     4691.99    161.14 o 
   6   7  13       38.03       94.39     33.24 o 
   7   7  13     2767.35     3025.34    120.08 o 
   8   7  13     5542.76     5302.21    194.88 o 
   9   7  13      288.92      370.65     55.21 o 
  10   7  13      573.30      480.40     66.53 o 
  11   7  13     4701.80     4490.61    225.04 o 
 -11   8  13    10442.46    11405.61    485.61 o 
 -10   8  13    10210.86    10833.88    395.26 o 
  -9   8  13    12378.22    12991.87    455.87 o 
  -8   8  13    12485.20    13127.01    467.93 o 
  -7   8  13    13776.83    14934.22    490.74 o 
  -6   8  13     9066.71     9728.81    330.67 o 
  -5   8  13    21084.05    23043.07    703.12 o 
  -4   8  13     3840.15     3794.08    139.96 o 
  -3   8  13    41158.13    45507.00   1294.44 o 
  -2   8  13    23385.34    23757.13    876.50 o 
  -1   8  13    78612.95    78635.43   2529.34 o 
   0   8  13    18276.50    17284.95    761.79 o 
   1   8  13    85523.98    81202.55   4508.69 o 
   2   8  13    22866.93    23201.38    572.27 o 
   3   8  13    36484.52    36815.14   1468.26 o 
   4   8  13     2366.65     2003.95     77.64 o 
   5   8  13    23514.99    24308.75    658.76 o 
   6   8  13     8310.96     8527.84    256.45 o 
   7   8  13    12277.23    12811.68    442.25 o 
   8   8  13    13449.35    14317.53    445.06 o 
   9   8  13    12691.85    13536.72    407.71 o 
  10   8  13     9822.38    10313.58    364.07 o 
  11   8  13     9565.77    10142.04    365.72 o 
 -10   9  13     3476.71     3376.98    187.27 o 
  -9   9  13      833.13      789.05     89.94 o 
  -8   9  13     2187.63     2399.08    122.23 o 
  -7   9  13      565.65      561.89     65.68 o 
  -6   9  13     2238.68     2220.06    118.09 o 
  -5   9  13     1993.73     2245.33    118.39 o 
  -4   9  13     5922.64     6315.11    232.67 o 
  -3   9  13      506.35      381.98     41.49 o 
  -2   9  13     2121.02     2028.04    136.51 o 
  -1   9  13     7322.67     7428.65    302.63 o 
   0   9  13    15449.41    15629.10    667.48 o 
   1   9  13     7657.54     8233.43    408.03 o 
   2   9  13     1483.01     1359.73     88.95 o 
   3   9  13      429.00      350.62     30.70 o 
   4   9  13     5669.52     5275.90    251.97 o 
   5   9  13     2036.96     1922.08     75.55 o 
   6   9  13     2120.13     1930.78    102.68 o 
   7   9  13      432.62      425.29     64.91 o 
   8   9  13     2509.16     2592.66    140.76 o 
   9   9  13      824.25      713.96     93.20 o 
  10   9  13     3127.70     3003.51    172.46 o 
  -9  10  13       67.46       99.25     63.39 o 
  -8  10  13      341.14      294.66     64.73 o 
  -7  10  13     1494.38     1537.07    125.22 o 
  -6  10  13     1720.98     1643.96    117.85 o 
  -5  10  13       18.99       28.13     35.21 o 
  -4  10  13      441.39      463.18     58.97 o 
  -3  10  13      740.45      695.70     61.52 o 
  -2  10  13     1402.31     1090.68     80.33 o 
  -1  10  13     3147.13     2375.14    206.02 o 
   0  10  13       71.81       51.35     15.27 o 
   1  10  13     3266.79     2945.23    170.59 o 
   2  10  13     1126.58      842.34     79.72 o 
   3  10  13      687.60      480.53     43.68 o 
   4  10  13      358.74      330.91     39.03 o 
   5  10  13        0.77       28.95     31.29 o 
   6  10  13     1466.09     1249.27     88.03 o 
   7  10  13     1806.84     1614.07    116.36 o 
   8  10  13      528.34      606.72     72.49 o 
   9  10  13       23.26       17.95     39.97 o 
  -8  11  13     1044.15     1104.54    124.20 o 
  -7  11  13     8888.28     8497.31    497.17 o 
  -6  11  13     5106.35     5757.15    277.11 o 
  -5  11  13     3334.82     3739.88    183.29 o 
  -4  11  13      469.51      419.06     71.85 o 
  -3  11  13    12864.79    14491.90    546.64 o 
  -2  11  13    16696.10    18684.21    620.14 o 
  -1  11  13     1595.17     1260.97    127.29 o 
   0  11  13     1374.42     1380.38    131.75 o 
   1  11  13     1976.37     1234.24    170.50 o 
   2  11  13    15615.25    16167.52    996.90 o 
   3  11  13    12221.63    12375.96    524.76 o 
   4  11  13      820.02      646.50     86.51 o 
   5  11  13     3959.73     3908.29    172.10 o 
   6  11  13     4768.63     4761.11    253.11 o 
   7  11  13     8230.10     7230.47    537.29 o 
   8  11  13     1288.28     1104.94    100.81 o 
  -7  12  13    20575.53    24901.74   1007.88 o 
  -6  12  13     8094.19     8764.11    504.98 o 
  -5  12  13     9546.89    10389.05    720.86 o 
  -4  12  13     1979.36     2378.42    173.37 o 
  -3  12  13     9708.49    11226.46    480.05 o 
  -2  12  13    11206.64    11154.94    697.53 o 
  -1  12  13    13056.65    14585.48    654.60 o 
   0  12  13     6678.73     6640.67    350.61 o 
   1  12  13    14672.30    15311.46   1325.46 o 
   2  12  13    10901.33    11135.12    828.65 o 
   3  12  13     9083.32    10006.57    475.81 o 
   4  12  13     2115.20     2491.54    186.17 o 
   5  12  13    10317.01    10949.49    506.53 o 
   6  12  13     7954.90     8103.22    339.12 o 
   7  12  13    19980.71    20205.19   1164.85 o 
  -5  13  13      607.62      762.36    152.25 o 
  -4  13  13       29.49       12.07     65.79 o 
  -3  13  13     1022.03     1038.29    110.08 o 
  -2  13  13     1170.11     1377.56    139.98 o 
  -1  13  13     1046.67     1329.05    143.62 o 
   0  13  13      802.28      843.20    124.47 o 
   1  13  13      908.44      890.25     85.40 o 
   2  13  13      842.51      813.13    101.13 o 
   3  13  13      941.99      895.54    140.21 o 
   4  13  13       11.36       -2.73     46.94 o 
   5  13  13      427.97      508.34     99.34 o 
  -3  14  13      711.08      553.63    121.86 o 
  -2  14  13       53.27       66.97     70.31 o 
  -1  14  13     9432.94     9954.62    573.53 o 
   0  14  13     9433.13    10309.68    593.22 o 
   1  14  13     8001.03     7740.59    472.91 o 
   2  14  13      132.63      110.13     60.17 o 
   3  14  13     1096.46      809.08    125.36 o 
   0   0  14    69563.51    64163.56   2060.96 o 
   1   0  14     1101.38     1010.74     31.92 o 
   2   0  14      106.83       91.95     13.29 o 
   3   0  14      908.98     1065.91     32.68 o 
   4   0  14   135689.50   140735.94   3993.44 o 
   5   0  14    14315.99    14225.17    350.58 o 
   6   0  14     2203.91     2744.86     80.51 o 
   7   0  14        3.38       95.47     26.44 o 
   8   0  14    50152.96    56415.02   1414.95 o 
   9   0  14     8168.52     8894.62    235.26 o 
  10   0  14     5386.88     5948.62    196.44 o 
  11   0  14     1063.39     1147.96    102.02 o 
  12   0  14     6209.85     6029.46    218.42 o 
  13   0  14      691.34      695.21     86.71 o 
 -13   1  14     1906.32     1786.46    130.25 o 
 -12   1  14      238.71      235.27     59.96 o 
 -11   1  14      277.17      312.14     64.92 o 
 -10   1  14      380.74      460.00     59.21 o 
  -9   1  14      416.65      445.73     49.38 o 
  -8   1  14     1611.69     1567.61     70.38 o 
  -7   1  14     7341.53     7144.58    174.36 o 
  -6   1  14     5608.97     5328.21    125.28 o 
  -5   1  14     1584.01     1406.88     49.75 o 
  -4   1  14     1905.77     1668.81     45.28 o 
  -3   1  14    25783.92    25864.85    553.42 o 
  -2   1  14     9022.73    10006.66    182.80 o 
  -1   1  14      693.16      751.89     29.38 o 
   0   1  14      412.97      306.99     18.95 o 
   1   1  14     1818.15     1708.79     39.96 o 
   2   1  14     9503.67    10568.44    177.40 o 
   3   1  14    23689.11    24215.89    442.96 o 
   4   1  14     1535.41     1364.03     38.76 o 
   5   1  14     2357.67     2129.32     63.08 o 
   6   1  14     5008.09     4726.49    116.73 o 
   7   1  14     6561.42     6367.82    162.45 o 
   8   1  14     1266.41     1303.98     66.33 o 
   9   1  14      488.23      552.15     55.25 o 
  10   1  14      394.09      440.03     59.59 o 
  11   1  14      235.44      284.47     63.95 o 
  12   1  14      298.91      322.03     60.26 o 
  13   1  14     2014.60     1960.89    125.34 o 
 -13   2  14      327.45      304.33     73.86 o 
 -12   2  14     3424.07     2832.38    158.93 o 
 -11   2  14     4520.70     4248.60    162.91 o 
 -10   2  14      481.45      437.55     62.14 o 
  -9   2  14      465.64      485.50     49.10 o 
  -8   2  14     1051.14     1011.88     57.21 o 
  -7   2  14     1274.30     1215.17     55.15 o 
  -6   2  14    36203.16    35413.03    824.91 o 
  -5   2  14    12918.98    12926.49    266.66 o 
  -4   2  14     1879.74     1416.40     44.81 o 
  -3   2  14     4352.89     4345.74     89.75 o 
  -2   2  14     1346.31     1008.25     33.05 o 
  -1   2  14    12171.96    11723.83    234.82 o 
   0   2  14     6791.32     6582.29    122.47 o 
   1   2  14    11694.96    10907.27    187.33 o 
   2   2  14     2075.86     1765.85     38.64 o 
   3   2  14     4690.13     4651.59     92.24 o 
   4   2  14     2122.76     1673.58     45.54 o 
   5   2  14    12873.81    12844.37    258.71 o 
   6   2  14    39414.34    38627.16    911.05 o 
   7   2  14     1441.18     1315.24     59.08 o 
   8   2  14      566.32      565.61     47.47 o 
   9   2  14      578.04      563.95     56.16 o 
  10   2  14      748.87      772.38     63.55 o 
  11   2  14     4203.50     3854.11    174.01 o 
  12   2  14     3466.62     2911.13    157.98 o 
  13   2  14      180.67      178.13     62.47 o 
 -13   3  14     1457.21     1515.47    117.91 o 
 -12   3  14     1797.96     1782.69    113.81 o 
 -11   3  14     4867.97     4660.56    186.14 o 
 -10   3  14      884.39      939.30     74.09 o 
  -9   3  14     5234.37     5090.94    164.18 o 
  -8   3  14      446.66      458.00     40.31 o 
  -7   3  14    11741.33    12381.39    348.30 o 
  -6   3  14     6682.18     7796.28    173.77 o 
  -5   3  14    12559.94    12938.55    308.67 o 
  -4   3  14    17211.72    18819.06    418.51 o 
  -3   3  14    12042.05    13565.12    261.16 o 
  -2   3  14    16044.79    18710.16    349.37 o 
  -1   3  14    23355.06    23292.33    421.93 o 
   0   3  14      188.51      188.44     12.39 o 
   1   3  14    24528.33    23432.30    482.57 o 
   2   3  14    15770.72    17586.10    366.29 o 
   3   3  14    15845.57    16849.31    342.73 o 
   4   3  14    16497.87    18601.34    355.66 o 
   5   3  14    10810.48    11271.15    221.09 o 
   6   3  14     7959.03     9213.24    204.17 o 
   7   3  14    12121.61    12997.13    292.91 o 
   8   3  14      415.50      436.44     42.28 o 
   9   3  14     4911.97     4805.76    145.54 o 
  10   3  14      918.55     1006.99     73.76 o 
  11   3  14     4843.10     4852.17    187.76 o 
  12   3  14     1881.88     1876.64    112.09 o 
  13   3  14     1444.65     1395.59    113.51 o 
 -12   4  14     5146.92     4680.02    225.91 o 
 -11   4  14     4919.05     4339.18    180.46 o 
 -10   4  14     6473.54     5911.57    220.59 o 
  -9   4  14     6660.51     6698.79    228.68 o 
  -8   4  14     8919.13     9228.53    302.79 o 
  -7   4  14     1071.73      980.72     49.83 o 
  -6   4  14     2114.68     2123.10     81.95 o 
  -5   4  14    19263.61    19526.32    521.76 o 
  -4   4  14    36256.15    35782.28    863.98 o 
  -3   4  14    10894.93    11652.87    228.70 o 
  -2   4  14    29212.39    31648.85    648.55 o 
  -1   4  14     3595.66     3378.10     98.93 o 
   0   4  14     1098.40      798.98     31.15 o 
   1   4  14     2932.85     2745.64     55.15 o 
   2   4  14    32221.98    33302.69    766.73 o 
   3   4  14    11693.79    11890.61    271.62 o 
   4   4  14    34905.04    34350.21    713.62 o 
   5   4  14    17789.67    18295.07    382.53 o 
   6   4  14     3271.59     3367.85     94.97 o 
   7   4  14     1249.27     1181.16     58.56 o 
   8   4  14     8233.15     8627.00    222.87 o 
   9   4  14     6029.31     6268.22    193.05 o 
  10   4  14     6575.15     6158.79    202.96 o 
  11   4  14     4615.95     4380.25    179.28 o 
  12   4  14     4917.55     4449.42    182.80 o 
 -12   5  14     1920.53     1682.01    120.55 o 
 -11   5  14       67.37       93.14     49.95 o 
 -10   5  14     2201.79     1953.79    102.30 o 
  -9   5  14     1559.51     1332.70     77.06 o 
  -8   5  14     2631.89     2655.47    115.19 o 
  -7   5  14     2123.99     1903.91     90.48 o 
  -6   5  14       60.66       45.52     19.18 o 
  -5   5  14     3424.35     3208.87    100.91 o 
  -4   5  14     6630.21     6367.37    147.10 o 
  -3   5  14     1424.01     1285.84     45.49 o 
  -2   5  14     1861.71     1611.65     55.53 o 
  -1   5  14     1298.71     1375.12     57.48 o 
   0   5  14     7374.85     7187.43    165.19 o 
   1   5  14     2234.08     2109.38     87.31 o 
   2   5  14     1839.43     1511.65     61.09 o 
   3   5  14     1354.71     1104.91     41.62 o 
   4   5  14     7201.83     6825.96    186.01 o 
   5   5  14     3703.44     3183.67    113.68 o 
   6   5  14      192.68      178.08     30.00 o 
   7   5  14     2100.68     1788.80     74.74 o 
   8   5  14     3125.39     3033.88    111.32 o 
   9   5  14     1560.69     1397.41     85.64 o 
  10   5  14     2204.40     2022.97    106.72 o 
  11   5  14       50.65       22.74     41.12 o 
  12   5  14     1842.47     1488.61    111.38 o 
 -12   6  14     3051.19     3195.05    178.24 o 
 -11   6  14      346.49      254.14     56.43 o 
 -10   6  14     8940.50     8885.08    311.11 o 
  -9   6  14     1996.52     1707.39    102.59 o 
  -8   6  14     3948.19     4013.33    147.07 o 
  -7   6  14      426.11      369.86     34.69 o 
  -6   6  14    20233.45    21129.77    789.96 o 
  -5   6  14     5436.93     6553.70    170.37 o 
  -4   6  14      490.04      519.88     39.58 o 
  -3   6  14     1341.49     1342.99     49.46 o 
  -2   6  14    28086.44    28650.15    721.50 o 
  -1   6  14    12712.40    12403.97    358.23 o 
   0   6  14    28638.95    31001.19    789.32 o 
   1   6  14    12932.04    12865.80    394.08 o 
   2   6  14    26980.41    26345.03    694.70 o 
   3   6  14     1748.36     1662.41     63.77 o 
   4   6  14      699.20      737.93     45.95 o 
   5   6  14     5886.51     6707.40    183.96 o 
   6   6  14    20349.06    21368.35    536.00 o 
   7   6  14      671.32      614.64     49.34 o 
   8   6  14     3812.10     3466.29    145.70 o 
   9   6  14     1703.18     1501.57     77.54 o 
  10   6  14     9174.07     9048.83    304.44 o 
  11   6  14      479.91      322.61     67.39 o 
  12   6  14     3214.40     3132.48    182.15 o 
 -11   7  14      256.20      271.93     80.78 o 
 -10   7  14      779.10      627.92     59.16 o 
  -9   7  14     7397.86     8040.76    277.40 o 
  -8   7  14     2169.68     2226.22    107.60 o 
  -7   7  14       28.33       53.55     22.61 o 
  -6   7  14     3493.39     3709.68    128.70 o 
  -5   7  14     1362.99     1368.40     72.67 o 
  -4   7  14      132.48      173.52     31.20 o 
  -3   7  14     9643.42    10437.40    312.15 o 
  -2   7  14     3968.17     4233.57    165.96 o 
  -1   7  14     8310.94     8327.60    224.81 o 
   0   7  14     3507.94     4141.88    119.74 o 
   1   7  14     6708.01     6704.77    212.16 o 
   2   7  14     3691.53     4033.97    120.32 o 
   3   7  14    11418.16    11435.63    338.65 o 
   4   7  14      165.10      180.58     29.64 o 
   5   7  14     1393.45     1328.09     68.15 o 
   6   7  14     3256.44     3324.63    124.21 o 
   7   7  14       69.52      138.56     31.93 o 
   8   7  14     1812.60     1921.57    103.80 o 
   9   7  14     7208.20     7310.38    333.55 o 
  10   7  14      893.24      921.12     92.20 o 
  11   7  14      184.82      210.92     66.73 o 
 -11   8  14      797.86      763.36    110.22 o 
 -10   8  14      895.95      804.29    107.54 o 
  -9   8  14     1507.54     1508.00    104.03 o 
  -8   8  14      284.99      198.65     38.10 o 
  -7   8  14     1323.17     1420.76     85.32 o 
  -6   8  14      580.73      625.26     57.45 o 
  -5   8  14     3162.33     2958.26    139.87 o 
  -4   8  14     1221.01     1197.42     76.63 o 
  -3   8  14     1368.33     1249.74     76.22 o 
  -2   8  14     2236.78     2130.83    111.47 o 
  -1   8  14    10584.97     9207.95    412.13 o 
   0   8  14      106.02      130.56     30.76 o 
   1   8  14    10899.95    10090.05    334.98 o 
   2   8  14     2799.57     2588.77    114.87 o 
   3   8  14     1944.59     1652.40     69.58 o 
   4   8  14     1129.90      950.36     50.43 o 
   5   8  14     3341.85     2846.29    121.82 o 
   6   8  14      710.90      614.48     60.63 o 
   7   8  14     1774.51     1693.69    101.58 o 
   8   8  14      246.78      223.41     64.17 o 
   9   8  14     1374.57     1392.83     99.08 o 
  10   8  14      925.63      883.55     90.99 o 
  11   8  14     1117.49     1095.27    107.28 o 
 -10   9  14     1159.74     1131.83    106.76 o 
  -9   9  14      514.86      557.11     86.44 o 
  -8   9  14       58.70       74.99     52.79 o 
  -7   9  14      412.89      473.16     66.59 o 
  -6   9  14     3449.13     3419.01    199.00 o 
  -5   9  14     5067.99     4957.77    255.31 o 
  -4   9  14     8173.87     7989.03    350.68 o 
  -3   9  14     2563.54     2291.39    102.09 o 
  -2   9  14     6614.78     7202.85    282.90 o 
  -1   9  14     2713.32     2315.05    165.17 o 
   0   9  14     2162.95     1966.50    125.30 o 
   1   9  14     3039.65     2912.71    150.04 o 
   2   9  14     6267.79     6089.05    324.95 o 
   3   9  14     2378.08     2113.62    104.28 o 
   4   9  14     8463.38     7040.26    473.15 o 
   5   9  14     4659.35     4139.93    193.49 o 
   6   9  14     2692.70     2542.41    148.43 o 
   7   9  14      449.05      480.07     62.90 o 
   8   9  14      174.31       60.11     44.42 o 
   9   9  14      478.52      461.17     81.06 o 
  10   9  14      904.58      822.85    107.75 o 
  -9  10  14     1946.62     2026.23    145.68 o 
  -8  10  14     7740.62     8078.61    337.66 o 
  -7  10  14     3334.45     3415.82    182.18 o 
  -6  10  14     4888.34     4956.17    221.97 o 
  -5  10  14     4616.12     5082.92    205.68 o 
  -4  10  14    15063.23    16452.24    600.34 o 
  -3  10  14     3136.74     3578.26    158.73 o 
  -2  10  14    12292.55    13611.54    512.36 o 
  -1  10  14     2274.29     2030.73    137.64 o 
   0  10  14     9667.42     9552.70    390.63 o 
   1  10  14     2478.82     2557.00    141.75 o 
   2  10  14    12247.71    13972.01    648.53 o 
   3  10  14     3395.56     3825.12    149.43 o 
   4  10  14    16207.00    17442.33    519.51 o 
   5  10  14     3951.55     3815.51    222.94 o 
   6  10  14     4787.59     4495.05    218.03 o 
   7  10  14     3341.20     3252.58    202.60 o 
   8  10  14     7717.75     7896.18    457.21 o 
   9  10  14     1524.15     1389.77    122.69 o 
  -8  11  14      458.57      501.33     84.08 o 
  -7  11  14     1767.13     1522.09    145.35 o 
  -6  11  14      196.80      231.01     59.15 o 
  -5  11  14      541.45      453.67     67.45 o 
  -4  11  14     2339.50     2788.19    199.91 o 
  -3  11  14     2340.84     2005.56    165.59 o 
  -2  11  14      751.65      646.49     52.24 o 
  -1  11  14      609.82      545.62     51.71 o 
   0  11  14      418.47      394.39     58.98 o 
   1  11  14      560.25      554.91     71.67 o 
   2  11  14     1116.24     1079.50    107.65 o 
   3  11  14     2391.97     2102.41    127.07 o 
   4  11  14     2538.42     2461.72    139.67 o 
   5  11  14      501.67      416.73     48.93 o 
   6  11  14      411.50      373.16     48.99 o 
   7  11  14     1688.05     1117.74     95.08 o 
   8  11  14      328.80      281.75     57.32 o 
  -7  12  14     1595.48     1622.34    135.81 o 
  -6  12  14      128.28       85.57     50.63 o 
  -5  12  14     1460.25     1699.66    185.62 o 
  -4  12  14     2403.24     2575.61    198.18 o 
  -3  12  14      977.62      870.76    106.26 o 
  -2  12  14      394.42      377.50     89.11 o 
  -1  12  14       33.73       49.22     29.16 o 
   0  12  14     1726.51     1461.68    193.89 o 
   1  12  14       51.46       36.70     43.41 o 
   2  12  14      362.81      307.62     87.74 o 
   3  12  14     1007.82     1035.51    111.26 o 
   4  12  14     2028.06     1970.89    140.76 o 
   5  12  14      998.92     1006.58    129.50 o 
   6  12  14      276.10      267.18     75.81 o 
   7  12  14     1898.24     1936.51    181.69 o 
  -5  13  14     2299.96     2798.91    223.53 o 
  -4  13  14      145.55      224.24     94.27 o 
  -3  13  14     1101.35     1173.15    142.93 o 
  -2  13  14     3477.34     3455.45    238.33 o 
  -1  13  14     3508.62     4069.00    244.04 o 
   0  13  14     1125.47     1134.63    172.58 o 
   1  13  14     3721.62     3266.38    407.57 o 
   2  13  14     3487.68     3007.34    406.95 o 
   3  13  14     1120.89     1162.38    136.15 o 
   4  13  14      196.78      262.23     77.29 o 
   5  13  14     2212.14     2488.64    240.65 o 
  -2  14  14     1017.42     1158.38    160.13 o 
  -1  14  14     5712.14     6033.12    360.61 o 
   0  14  14     1173.83     1313.09    202.68 o 
   1  14  14     5778.62     6237.89    380.89 o 
   2  14  14      949.16      926.49    155.80 o 
   1   0  15     4730.89     5229.23    107.53 o 
   2   0  15      966.57      865.55     37.21 o 
   3   0  15     3862.87     4243.84     89.55 o 
   4   0  15     5777.30     5876.90    124.93 o 
   5   0  15     2024.60     1899.05     58.22 o 
   6   0  15       98.79      130.32     23.08 o 
   7   0  15    11341.22    11558.89    269.12 o 
   8   0  15       11.57       42.72     25.00 o 
   9   0  15     6881.02     6627.41    189.28 o 
  10   0  15      858.38     1032.49     73.75 o 
  11   0  15     8392.01     7974.56    250.23 o 
  12   0  15       66.86       63.11     53.81 o 
  13   0  15     1083.56     1051.97    119.23 o 
 -13   1  15     2006.54     1965.65    134.02 o 
 -12   1  15      526.81      551.77     68.70 o 
 -11   1  15     2791.89     2649.47    124.52 o 
 -10   1  15     3787.91     3984.54    144.69 o 
  -9   1  15     1285.98     1404.83     82.18 o 
  -8   1  15     6832.04     6845.74    178.80 o 
  -7   1  15     5649.77     5756.69    144.09 o 
  -6   1  15      888.12      919.22     43.47 o 
  -5   1  15    17706.98    19835.54    403.62 o 
  -4   1  15     9464.31     9971.58    196.17 o 
  -3   1  15     5045.72     5563.96    108.19 o 
  -2   1  15     7172.09     8288.82    157.95 o 
  -1   1  15     8785.61     9616.21    190.99 o 
   0   1  15      556.03      730.37     37.07 o 
   1   1  15     8898.70     9511.84    171.00 o 
   2   1  15     7522.98     8558.04    152.09 o 
   3   1  15     4812.55     5265.73    104.08 o 
   4   1  15     9028.66     9461.78    225.67 o 
   5   1  15    17247.88    19663.32    405.57 o 
   6   1  15      449.21      495.37     31.48 o 
   7   1  15     4895.53     4941.51    146.16 o 
   8   1  15     5314.78     5258.82    141.47 o 
   9   1  15     1142.11     1228.19     70.53 o 
  10   1  15     3139.65     3282.97    134.01 o 
  11   1  15     2233.11     2194.46    119.86 o 
  12   1  15      166.23      216.83     63.89 o 
  13   1  15     1789.89     1715.71    149.50 o 
 -13   2  15     1326.77     1317.34    124.88 o 
 -12   2  15     2120.70     2086.29    127.06 o 
 -11   2  15    12355.42    12875.36    385.16 o 
 -10   2  15     3290.60     3214.50    130.16 o 
  -9   2  15      836.18      939.65     69.17 o 
  -8   2  15    13010.25    14039.47    388.81 o 
  -7   2  15     9144.88     9432.92    222.76 o 
  -6   2  15      187.53      409.19     35.28 o 
  -5   2  15     9564.67    10545.44    217.88 o 
  -4   2  15    26915.67    29512.33    606.59 o 
  -3   2  15     2227.65     2549.43     62.27 o 
  -2   2  15    18381.51    22751.09    442.62 o 
  -1   2  15    13176.94    13797.67    263.41 o 
   0   2  15     3898.26     4336.47     82.81 o 
   1   2  15    13073.11    12676.30    221.61 o 
   2   2  15    17998.73    22118.71    374.23 o 
   3   2  15     2000.47     2285.94     53.48 o 
   4   2  15    26350.93    29230.46    596.95 o 
   5   2  15    10211.34    11417.14    232.94 o 
   6   2  15      371.79      623.61     35.35 o 
   7   2  15     9279.53     9697.79    223.63 o 
   8   2  15    14147.06    15370.93    360.51 o 
   9   2  15     1696.27     1792.37     92.16 o 
  10   2  15     4193.97     4334.12    147.39 o 
  11   2  15    12766.10    13289.63    393.37 o 
  12   2  15     2351.70     2394.17    139.44 o 
  13   2  15     1822.90     1711.27    124.05 o 
 -12   3  15     3025.31     2978.86    160.61 o 
 -11   3  15      449.09      417.77     62.48 o 
 -10   3  15     9109.83     8627.19    342.61 o 
  -9   3  15     2717.00     2507.47    104.49 o 
  -8   3  15     7348.30     7269.86    255.87 o 
  -7   3  15      279.40      398.40     38.58 o 
  -6   3  15     4184.35     4245.22    160.37 o 
  -5   3  15     1378.83     1380.25     58.83 o 
  -4   3  15     2992.63     2750.01     62.99 o 
  -3   3  15     2241.15     1983.48     56.48 o 
  -2   3  15      175.33      206.58     17.23 o 
  -1   3  15    19783.39    18394.66    374.29 o 
   0   3  15     1950.57     2266.02     44.88 o 
   1   3  15    19835.63    17171.70    359.31 o 
   2   3  15      159.43      190.45     18.48 o 
   3   3  15     1872.30     1556.88     32.75 o 
   4   3  15     3180.79     2901.10     66.88 o 
   5   3  15     1196.26     1234.36     46.57 o 
   6   3  15     3765.32     3999.86    105.67 o 
   7   3  15      434.34      590.43     41.92 o 
   8   3  15     6843.21     6896.30    208.31 o 
   9   3  15     2295.30     2218.95     98.78 o 
  10   3  15     8673.04     8228.42    252.69 o 
  11   3  15      296.86      301.56     55.23 o 
  12   3  15     3408.17     3414.65    156.65 o 
 -12   4  15     1455.48     1350.55    106.23 o 
 -11   4  15     1958.22     1700.19     96.67 o 
 -10   4  15    11958.05    11407.93    465.00 o 
  -9   4  15     3533.17     3180.26    123.44 o 
  -8   4  15     3505.46     3124.05    135.01 o 
  -7   4  15     2373.95     2361.55     92.06 o 
  -6   4  15     1427.25     1515.50     67.03 o 
  -5   4  15      415.53      390.38     25.52 o 
  -4   4  15     1857.92     1783.98     58.07 o 
  -3   4  15     2554.41     2682.16     66.18 o 
  -2   4  15    31218.87    31322.38    663.59 o 
  -1   4  15       87.36      173.18     30.32 o 
   0   4  15    20409.71    19586.11    453.70 o 
   1   4  15      264.25      312.26     25.68 o 
   2   4  15    30083.01    28166.32    713.65 o 
   3   4  15     2879.73     2912.28     87.37 o 
   4   4  15     1401.91     1360.25     54.33 o 
   5   4  15      202.28      214.77     23.87 o 
   6   4  15     1311.75     1354.72     58.51 o 
   7   4  15     1606.01     1704.37     70.35 o 
   8   4  15     3156.11     2943.82    100.69 o 
   9   4  15     3204.67     3029.80    115.33 o 
  10   4  15    11295.97    10869.03    326.30 o 
  11   4  15     1203.03     1040.60     90.29 o 
  12   4  15     1318.25     1243.89    114.28 o 
 -12   5  15     5264.17     5646.42    275.79 o 
 -11   5  15     1419.09     1275.07     89.20 o 
 -10   5  15     2568.45     2473.51    119.07 o 
  -9   5  15     2342.26     2213.75    124.17 o 
  -8   5  15     1772.43     1814.38     81.62 o 
  -7   5  15     4273.99     5164.17    154.43 o 
  -6   5  15     4079.16     4443.34    135.95 o 
  -5   5  15      293.07      526.14     40.56 o 
  -4   5  15      133.00      197.47     26.50 o 
  -3   5  15       68.23      194.28     21.33 o 
  -2   5  15    22344.25    24940.99    596.62 o 
  -1   5  15     4199.23     4670.21    143.46 o 
   0   5  15      440.32      479.70     25.23 o 
   1   5  15     2759.34     2911.67    102.10 o 
   2   5  15    23418.03    22997.40    842.14 o 
   3   5  15      332.76      465.01     29.30 o 
   4   5  15      231.30      273.25     32.29 o 
   5   5  15      216.19      455.43     40.68 o 
   6   5  15     4486.01     4833.21    142.61 o 
   7   5  15     4979.99     5430.02    172.68 o 
   8   5  15     2426.81     2494.76     96.35 o 
   9   5  15     2869.50     2813.79    113.77 o 
  10   5  15     3077.56     3039.85    130.92 o 
  11   5  15     2011.69     1824.24    118.52 o 
  12   5  15     6287.76     6317.09    298.43 o 
 -12   6  15      267.23      348.50    139.09 o 
 -11   6  15     4880.90     5071.37    218.67 o 
 -10   6  15     3817.24     3593.24    186.25 o 
  -9   6  15     2581.55     2978.48    133.77 o 
  -8   6  15      212.53      216.79     40.10 o 
  -7   6  15     1338.37     1412.83     80.67 o 
  -6   6  15     6198.35     5967.82    170.68 o 
  -5   6  15      201.99      264.79     33.73 o 
  -4   6  15     2056.92     1958.07     71.91 o 
  -3   6  15     1320.29     1341.62     52.11 o 
  -2   6  15    25882.21    24913.15    616.76 o 
  -1   6  15     2593.45     2721.17     95.79 o 
   0   6  15     5125.24     4283.60    154.44 o 
   1   6  15     3490.21     3347.37    121.72 o 
   2   6  15    25101.42    22630.70    731.33 o 
   3   6  15      949.40      907.65     48.55 o 
   4   6  15     2543.99     2370.39     82.65 o 
   5   6  15      142.80      187.33     34.26 o 
   6   6  15     5593.63     5057.66    158.83 o 
   7   6  15     1149.30     1284.15     75.48 o 
   8   6  15      264.32      335.93     36.83 o 
   9   6  15     2449.45     2753.37    122.58 o 
  10   6  15     3542.82     3483.08    174.85 o 
  11   6  15     4298.61     4575.77    199.56 o 
  12   6  15      194.16      290.44    144.07 o 
 -11   7  15     1332.50     1528.05    120.24 o 
 -10   7  15      113.34      113.06     57.67 o 
  -9   7  15     2039.81     1935.73    122.63 o 
  -8   7  15      315.66      249.39     37.28 o 
  -7   7  15      106.06      115.07     18.47 o 
  -6   7  15     1279.88     1231.03     71.01 o 
  -5   7  15     7073.48     6902.44    273.84 o 
  -4   7  15      196.16      231.89     33.53 o 
  -3   7  15     5790.92     5496.22    239.06 o 
  -2   7  15      577.76      546.58     57.09 o 
  -1   7  15    18033.50    16488.51    684.19 o 
   0   7  15     2404.94     2056.37     72.38 o 
   1   7  15    18534.91    17347.52    569.51 o 
   2   7  15      927.60      874.89     46.77 o 
   3   7  15     5722.41     5101.70    158.46 o 
   4   7  15      246.84      215.78     28.91 o 
   5   7  15     7734.02     7081.17    439.33 o 
   6   7  15      975.24      956.84     65.60 o 
   7   7  15       71.01      110.14     41.23 o 
   8   7  15      242.25      217.23     35.75 o 
   9   7  15     1884.87     1804.67    120.45 o 
  10   7  15       22.34       73.39     49.52 o 
  11   7  15     1225.93     1419.96    122.04 o 
 -10   8  15     1014.58     1035.40    108.65 o 
  -9   8  15     2271.72     2419.99    147.03 o 
  -8   8  15     3511.06     3667.41    164.93 o 
  -7   8  15     1668.70     1622.12     88.26 o 
  -6   8  15     8298.94     9385.00    331.69 o 
  -5   8  15     5196.14     5297.43    181.02 o 
  -4   8  15     4724.19     5235.05    182.90 o 
  -3   8  15     6308.63     6935.25    301.54 o 
  -2   8  15      471.29      441.83     37.68 o 
  -1   8  15    18574.76    19380.11    529.86 o 
   0   8  15     3709.46     3534.53    109.26 o 
   1   8  15    17240.07    18257.15    613.42 o 
   2   8  15      239.58      309.53     36.31 o 
   3   8  15     6665.71     7543.93    224.93 o 
   4   8  15     4980.39     5003.19    180.28 o 
   5   8  15     5689.00     5591.20    244.18 o 
   6   8  15     8193.33     8577.62    256.73 o 
   7   8  15     1817.62     1661.48     86.38 o 
   8   8  15     4155.94     4275.83    166.80 o 
   9   8  15     2662.21     2857.75    157.80 o 
  10   8  15      699.68      747.11     88.35 o 
 -10   9  15       67.22       97.62     67.26 o 
  -9   9  15     2673.43     2825.62    145.54 o 
  -8   9  15     3872.81     4071.68    193.61 o 
  -7   9  15     2915.99     3194.79    150.06 o 
  -6   9  15     2351.93     2573.25    133.59 o 
  -5   9  15     3892.04     3850.11    158.57 o 
  -4   9  15     1729.64     1767.35     93.90 o 
  -3   9  15     7946.92     8185.31    372.84 o 
  -2   9  15       54.50       98.74     21.95 o 
  -1   9  15     7940.96     8445.93    280.37 o 
   0   9  15       58.03       35.91     25.67 o 
   1   9  15     8297.76     8637.47    312.95 o 
   2   9  15      155.38      169.64     28.32 o 
   3   9  15     7793.80     7953.69    243.61 o 
   4   9  15     1490.09     1252.82     61.10 o 
   5   9  15     3403.54     3000.16    144.55 o 
   6   9  15     2008.42     1936.38    113.22 o 
   7   9  15     2771.14     2944.90    167.07 o 
   8   9  15     3562.03     3437.86    207.22 o 
   9   9  15     2339.16     2485.59    135.85 o 
  10   9  15       30.66       31.99     53.10 o 
  -9  10  15       25.35      102.33     64.83 o 
  -8  10  15       13.07       31.37     48.64 o 
  -7  10  15       97.48      165.50     60.39 o 
  -6  10  15     1625.72     1750.50    133.39 o 
  -5  10  15       79.47      101.97     46.79 o 
  -4  10  15     2541.64     2497.81    203.94 o 
  -3  10  15     1008.31      989.90     88.29 o 
  -2  10  15     6005.72     6292.89    257.20 o 
  -1  10  15     1461.52     1188.85    107.19 o 
   0  10  15     6633.74     5949.45    348.14 o 
   1  10  15     1431.99     1350.04    102.39 o 
   2  10  15     5785.53     5428.84    258.16 o 
   3  10  15     1100.85     1059.50     76.25 o 
   4  10  15     2679.19     2670.74    145.94 o 
   5  10  15      109.30      101.99     33.09 o 
   6  10  15     1552.09     1389.08    109.55 o 
   7  10  15      154.25      119.99     41.65 o 
   8  10  15        4.73      -50.60     50.60 o 
   9  10  15       42.23       27.45     52.53 o 
  -8  11  15      895.76      984.75    112.22 o 
  -7  11  15     4987.73     4886.98    347.03 o 
  -6  11  15      156.70      110.14     64.64 o 
  -5  11  15      858.70      708.10     77.34 o 
  -4  11  15     4680.52     5100.58    249.82 o 
  -3  11  15     2196.55     2263.36    177.48 o 
  -2  11  15     1054.53      697.63     71.34 o 
  -1  11  15      317.36      416.70     57.44 o 
   0  11  15     7088.98     6551.88    570.42 o 
   1  11  15      773.57      814.93    104.75 o 
   2  11  15     1249.03     1047.11     97.25 o 
   3  11  15     1316.89     1051.86    118.14 o 
   4  11  15     4591.65     4386.62    283.30 o 
   5  11  15     1293.79     1233.91    102.38 o 
   6  11  15      192.95      175.74     71.29 o 
   7  11  15     4367.50     4091.71    215.45 o 
   8  11  15      874.62      969.75    122.41 o 
  -7  12  15     2394.36     2985.96    222.73 o 
  -6  12  15     1392.09     1727.55    199.78 o 
  -5  12  15     4471.67     5677.69    311.37 o 
  -4  12  15     9234.10    11031.23    474.19 o 
  -3  12  15      264.61      365.57     84.60 o 
  -2  12  15     3488.71     4032.80    209.13 o 
  -1  12  15      895.52      886.49     97.35 o 
   0  12  15    14705.77    15581.80    893.24 o 
   1  12  15      542.55      497.93     88.34 o 
   2  12  15     2982.75     3098.56    259.01 o 
   3  12  15      176.40      183.27     72.72 o 
   4  12  15     8966.25     9764.47    555.21 o 
   5  12  15     4064.51     4413.89    250.68 o 
   6  12  15     1224.06     1299.57    147.71 o 
   7  12  15     2696.47     2830.45    216.46 o 
  -5  13  15     1400.63     1850.65    196.72 o 
  -4  13  15      126.55      207.51    103.17 o 
  -3  13  15     1531.34     1850.64    152.50 o 
  -2  13  15      806.91      933.17    114.11 o 
  -1  13  15     2597.68     3470.59    264.89 o 
   0  13  15      353.48      510.54    111.93 o 
   1  13  15     2171.00     2045.94    360.08 o 
   2  13  15      859.31      743.82    126.29 o 
   3  13  15     1969.05     2005.44    190.59 o 
   4  13  15      141.90      101.21     61.64 o 
   5  13  15     1016.15     1211.96    143.67 o 
  -2  14  15      197.32      187.68    124.65 o 
  -1  14  15      326.91      302.50    121.52 o 
   0  14  15      103.92      103.51    109.05 o 
   1  14  15      462.50      361.67    138.18 o 
   2  14  15      547.56      397.95    162.29 o 
   0   0  16      620.30      497.32     44.92 o 
   1   0  16     6406.54     8601.02    164.39 o 
   2   0  16     4267.13     3029.72     66.42 o 
   3   0  16      116.01      183.53     19.25 o 
   4   0  16    16092.95    15709.40    381.42 o 
   5   0  16       98.43      143.88     19.93 o 
   6   0  16    16443.48    18228.74    389.54 o 
   7   0  16     1898.70     1876.18     75.83 o 
   8   0  16     8232.88     8728.77    216.26 o 
   9   0  16      334.52      427.28     49.47 o 
  10   0  16     8327.67     8810.13    242.65 o 
  11   0  16       93.61      106.95     49.55 o 
  12   0  16     3264.09     3343.56    164.37 o 
  13   0  16     1048.57     1057.14    118.50 o 
 -13   1  16      108.17       71.23     62.04 o 
 -12   1  16      960.93     1006.43     95.56 o 
 -11   1  16      578.07      547.40     68.24 o 
 -10   1  16     2373.49     2526.24    118.39 o 
  -9   1  16      900.40      845.31     64.96 o 
  -8   1  16     7577.12     7431.31    197.39 o 
  -7   1  16     3275.03     3509.69    108.34 o 
  -6   1  16    22549.01    21858.77    485.74 o 
  -5   1  16      824.92      950.83     39.91 o 
  -4   1  16    10525.19     9722.38    193.13 o 
  -3   1  16     1234.97     1316.98     40.31 o 
  -2   1  16    19799.11    17573.76    350.79 o 
  -1   1  16      113.39      331.92     21.99 o 
   0   1  16      800.52      297.40     22.32 o 
   1   1  16      230.71      356.75     21.47 o 
   2   1  16    19111.30    16373.53    313.92 o 
   3   1  16     1507.25     1548.13     46.19 o 
   4   1  16    10882.16    10006.79    198.55 o 
   5   1  16     1148.59     1184.64     49.79 o 
   6   1  16    21182.28    20393.14    449.10 o 
   7   1  16     3316.93     3518.46    107.06 o 
   8   1  16     8371.94     8139.63    213.48 o 
   9   1  16      983.54      978.29     69.22 o 
  10   1  16     2281.08     2431.25    104.68 o 
  11   1  16      565.78      518.66     66.70 o 
  12   1  16      908.27      901.25     86.76 o 
  13   1  16      147.66      138.48     61.85 o 
 -13   2  16       23.43       35.87     75.13 o 
 -12   2  16      694.15      738.70     88.71 o 
 -11   2  16      294.27      298.26     61.52 o 
 -10   2  16      928.79      866.12     73.20 o 
  -9   2  16     1627.32     1452.64     76.99 o 
  -8   2  16      564.98      558.28     51.16 o 
  -7   2  16     9578.90     8784.22    245.94 o 
  -6   2  16     2951.24     2889.47     83.39 o 
  -5   2  16    17123.49    16116.55    390.17 o 
  -4   2  16     5096.78     4554.39     98.92 o 
  -3   2  16      981.30      704.07     33.54 o 
  -2   2  16      651.22      732.72     31.93 o 
  -1   2  16     3553.58     3042.29     75.50 o 
   0   2  16      457.65      458.80     24.46 o 
   1   2  16     2599.45     2135.70     47.19 o 
   2   2  16      259.94      359.48     18.62 o 
   3   2  16     1055.11      729.47     26.67 o 
   4   2  16     4111.72     3724.98     88.00 o 
   5   2  16    16564.26    15924.56    340.69 o 
   6   2  16     2509.79     2575.38     78.96 o 
   7   2  16     9119.46     8432.12    209.86 o 
   8   2  16      390.34      382.41     44.54 o 
   9   2  16     1359.36     1256.04     73.64 o 
  10   2  16      840.97      771.07     73.17 o 
  11   2  16      298.14      283.83     53.90 o 
  12   2  16      596.61      639.22     91.51 o 
  13   2  16       25.97        9.90     78.30 o 
 -12   3  16     1663.26     1571.91    122.19 o 
 -11   3  16     4529.47     4506.67    179.65 o 
 -10   3  16     2817.59     2793.01    161.07 o 
  -9   3  16    10351.22    11025.14    344.15 o 
  -8   3  16      231.30      295.91     39.97 o 
  -7   3  16     5288.78     5277.69    195.02 o 
  -6   3  16     3394.92     3489.73    148.31 o 
  -5   3  16     9868.50     9778.69    300.65 o 
  -4   3  16     2150.41     2037.18     69.17 o 
  -3   3  16    13323.48    13304.73    268.64 o 
  -2   3  16    13359.91    15576.45    297.10 o 
  -1   3  16    28222.77    30289.40    624.33 o 
   0   3  16     2580.48     3513.15     63.18 o 
   1   3  16    28177.73    29416.13    543.83 o 
   2   3  16    12349.71    14145.86    236.51 o 
   3   3  16    13557.06    12906.92    219.40 o 
   4   3  16     1853.26     1822.34     50.91 o 
   5   3  16    10784.91    11194.82    229.95 o 
   6   3  16     3977.27     4157.54    111.91 o 
   7   3  16     5698.69     5878.99    151.08 o 
   8   3  16      146.09      271.29     34.08 o 
   9   3  16    10665.81    11288.83    307.21 o 
  10   3  16     3347.72     3398.36    141.26 o 
  11   3  16     4880.04     4924.71    192.62 o 
  12   3  16     1776.81     1725.72    124.06 o 
 -12   4  16     1966.27     1900.45    122.29 o 
 -11   4  16     2984.25     2784.00    141.74 o 
 -10   4  16     3244.51     3229.62    141.70 o 
  -9   4  16     2830.43     2874.63    134.06 o 
  -8   4  16     4546.49     4436.75    186.09 o 
  -7   4  16     5075.43     5658.13    172.62 o 
  -6   4  16      679.03      708.36     41.90 o 
  -5   4  16     3152.94     3175.10     99.72 o 
  -4   4  16     4817.23     5207.02    119.77 o 
  -3   4  16     7347.15     7639.36    159.88 o 
  -2   4  16     3103.32     3281.20     74.75 o 
  -1   4  16     5929.91     5516.92    137.77 o 
   0   4  16     3583.78     3237.59     82.11 o 
   1   4  16     5670.85     4613.73    148.69 o 
   2   4  16     2152.28     2265.12     64.92 o 
   3   4  16     7844.51     7794.52    179.51 o 
   4   4  16     3683.07     3979.74    109.36 o 
   5   4  16     3391.77     3324.74     96.00 o 
   6   4  16      550.24      659.52     41.45 o 
   7   4  16     4347.28     4615.07    132.15 o 
   8   4  16     4150.23     4225.70    137.48 o 
   9   4  16     2876.48     3054.65    119.36 o 
  10   4  16     3306.23     3559.25    133.62 o 
  11   4  16     2801.29     2801.79    143.44 o 
  12   4  16     1606.47     1427.18    113.75 o 
 -12   5  16     1052.35      931.59     87.16 o 
 -11   5  16     1759.94     1767.42    135.96 o 
 -10   5  16     2529.77     2345.16    125.22 o 
  -9   5  16     1083.83     1034.03     67.15 o 
  -8   5  16     1626.20     1604.86     92.67 o 
  -7   5  16     1019.38      830.50     48.16 o 
  -6   5  16     2963.42     2684.55    112.31 o 
  -5   5  16     1420.55     1250.92     58.86 o 
  -4   5  16     1879.97     1563.17     53.83 o 
  -3   5  16     4473.00     4156.63     99.83 o 
  -2   5  16     4030.33     3860.12    101.75 o 
  -1   5  16     4285.93     3986.39    122.84 o 
   0   5  16     1096.35      909.54     40.87 o 
   1   5  16     4020.23     3504.72    131.59 o 
   2   5  16     3586.58     3525.19     98.79 o 
   3   5  16     4317.08     3882.11    126.95 o 
   4   5  16     1392.91     1152.51     53.50 o 
   5   5  16     1588.79     1304.69     64.06 o 
   6   5  16     2882.51     2784.68     96.15 o 
   7   5  16      735.91      679.98     52.31 o 
   8   5  16     1055.14     1072.06     65.99 o 
   9   5  16     1040.53      979.00     67.44 o 
  10   5  16     2068.51     2029.64    116.93 o 
  11   5  16     1486.54     1394.66    104.01 o 
  12   5  16     1235.29     1052.39     95.75 o 
 -11   6  16     1760.81     1833.04    150.65 o 
 -10   6  16     3801.39     3771.17    181.82 o 
  -9   6  16      519.71      547.32     57.60 o 
  -8   6  16     6588.43     7078.76    244.09 o 
  -7   6  16     2900.36     2945.29    121.37 o 
  -6   6  16     6825.26     6744.25    190.26 o 
  -5   6  16     1136.87     1007.24     52.92 o 
  -4   6  16    15542.08    16496.32    435.57 o 
  -3   6  16      354.53      412.57     31.02 o 
  -2   6  16    12674.93    13238.16    322.18 o 
  -1   6  16     1904.49     1970.88     80.92 o 
   0   6  16    31919.53    33610.60    864.23 o 
   1   6  16     1521.41     1481.85     73.85 o 
   2   6  16    13674.16    13669.46    339.77 o 
   3   6  16      578.66      552.08     37.65 o 
   4   6  16    16598.66    16359.88    461.79 o 
   5   6  16     1444.20     1333.39     62.61 o 
   6   6  16     7291.68     6879.40    210.82 o 
   7   6  16     3610.17     3594.28    134.34 o 
   8   6  16     7271.72     7468.58    232.75 o 
   9   6  16      734.02      705.42     59.21 o 
  10   6  16     4167.61     4061.07    182.60 o 
  11   6  16     2053.75     2024.93    132.85 o 
 -11   7  16     1822.21     1841.36    134.99 o 
 -10   7  16     1991.81     2159.75    131.65 o 
  -9   7  16     5317.35     5745.58    214.28 o 
  -8   7  16     8399.21     9518.26    372.26 o 
  -7   7  16      844.03      853.93     65.56 o 
  -6   7  16     3556.65     4048.78    130.74 o 
  -5   7  16     7602.02     8465.74    217.88 o 
  -4   7  16     9805.20    10799.97    267.19 o 
  -3   7  16    10583.02    11451.56    456.43 o 
  -2   7  16      108.76      175.37     23.40 o 
  -1   7  16     9519.18    10396.30    294.24 o 
   0   7  16     5758.68     6374.41    212.90 o 
   1   7  16     8590.07     9096.00    297.00 o 
   2   7  16      209.44      343.32     27.08 o 
   3   7  16     8857.64     9022.56    219.94 o 
   4   7  16     8550.94     8722.36    280.27 o 
   5   7  16     6190.14     6466.27    195.43 o 
   6   7  16     3399.36     3546.31    125.65 o 
   7   7  16      511.61      483.44     54.32 o 
   8   7  16     7705.45     8567.24    267.58 o 
   9   7  16     5076.95     5644.08    215.12 o 
  10   7  16     2030.74     2231.90    135.31 o 
  11   7  16     1438.01     1366.19    121.40 o 
 -10   8  16      326.93      363.33     80.16 o 
  -9   8  16       18.81       29.19     44.51 o 
  -8   8  16       34.77       81.15     45.93 o 
  -7   8  16       49.73       80.57     36.81 o 
  -6   8  16     3164.19     3120.74    150.38 o 
  -5   8  16      585.78      612.64     57.37 o 
  -4   8  16     2964.45     2849.45    126.81 o 
  -3   8  16      976.63      943.04     60.61 o 
  -2   8  16     4560.97     4615.79    191.12 o 
  -1   8  16     1113.46     1089.87     46.37 o 
   0   8  16      832.23      691.20     44.86 o 
   1   8  16     1349.68     1376.56     88.75 o 
   2   8  16     4701.78     4058.57    169.61 o 
   3   8  16      690.26      722.12     58.91 o 
   4   8  16     3727.02     3262.61    205.20 o 
   5   8  16      392.53      387.71     45.29 o 
   6   8  16     3730.08     3434.03    197.87 o 
   7   8  16        9.01       25.78     35.12 o 
   8   8  16       64.23       63.82     43.45 o 
   9   8  16       52.28       51.13     50.15 o 
  10   8  16      437.50      408.22     81.94 o 
 -10   9  16      726.45      909.08    109.87 o 
  -9   9  16      288.88      288.86     66.36 o 
  -8   9  16     1106.94     1100.81     96.85 o 
  -7   9  16     4906.56     5132.65    295.54 o 
  -6   9  16      705.52      712.44     85.19 o 
  -5   9  16     3497.83     3600.71    156.34 o 
  -4   9  16     3986.18     3837.52    215.14 o 
  -3   9  16     5129.73     5828.64    246.81 o 
  -2   9  16      240.37      219.62     35.37 o 
  -1   9  16     1410.75     1667.15    106.46 o 
   0   9  16     1049.46      988.82    109.86 o 
   1   9  16     1728.24     1741.90    104.87 o 
   2   9  16      299.48      305.37     58.06 o 
   3   9  16     5965.80     5902.65    206.63 o 
   4   9  16     4252.25     4143.69    165.15 o 
   5   9  16     3890.50     3629.26    201.63 o 
   6   9  16      927.65      847.30     82.75 o 
   7   9  16     5537.10     5225.21    427.87 o 
   8   9  16     1365.03     1255.40    107.17 o 
   9   9  16      423.39      367.83     72.91 o 
  10   9  16      854.63      976.76    104.83 o 
  -9  10  16     2846.51     2992.90    207.80 o 
  -8  10  16     1222.70     1310.59     98.77 o 
  -7  10  16      974.24     1179.00    116.08 o 
  -6  10  16     5454.72     6201.37    321.85 o 
  -5  10  16      781.52      751.01     70.43 o 
  -4  10  16     7657.19     9053.66    338.84 o 
  -3  10  16     1142.08     1251.61    101.73 o 
  -2  10  16     9310.27    11069.91    371.31 o 
  -1  10  16      919.31     1020.67     70.14 o 
   0  10  16     4834.01     4623.96    274.71 o 
   1  10  16      752.16      916.05     77.49 o 
   2  10  16     8266.87     8856.20    451.81 o 
   3  10  16     1000.33     1073.49     75.80 o 
   4  10  16     6310.04     6721.37    251.78 o 
   5  10  16      642.69      606.74     69.68 o 
   6  10  16     4422.37     4808.56    223.13 o 
   7  10  16      877.34      912.29    114.64 o 
   8  10  16      988.89      919.97    103.28 o 
   9  10  16     2476.12     2690.76    201.92 o 
  -8  11  16      554.10      659.77    107.86 o 
  -7  11  16     1628.08     1413.20    130.70 o 
  -6  11  16     5204.17     5955.76    340.93 o 
  -5  11  16     1589.30     1752.99    159.08 o 
  -4  11  16      567.05      727.99    112.34 o 
  -3  11  16     1899.39     2086.48    147.86 o 
  -2  11  16     1000.77      882.79    103.67 o 
  -1  11  16      314.68      288.98     50.01 o 
   0  11  16     1102.46     1155.08    133.59 o 
   1  11  16      397.08      454.03     64.88 o 
   2  11  16     1037.08      791.46     92.86 o 
   3  11  16     2310.84     2346.74    129.72 o 
   4  11  16      476.40      433.55     72.28 o 
   5  11  16     1995.16     1914.28    129.33 o 
   6  11  16     5690.91     5260.93    335.75 o 
   7  11  16     2127.02     1824.55    146.26 o 
   8  11  16      357.08      431.10     83.98 o 
  -6  12  16     1896.77     2091.02    223.87 o 
  -5  12  16     2206.28     2526.36    226.31 o 
  -4  12  16     1023.38     1161.88    131.36 o 
  -3  12  16      407.89      430.28     96.95 o 
  -2  12  16     1546.45     1527.72    139.49 o 
  -1  12  16      636.61      564.10     78.43 o 
   0  12  16       59.35       26.75     26.51 o 
   1  12  16      660.25      767.61    128.31 o 
   2  12  16     1732.74     1490.05    202.84 o 
   3  12  16      441.67      355.07     97.52 o 
   4  12  16     1346.69     1366.41    127.77 o 
   5  12  16     2109.25     2009.36    176.22 o 
   6  12  16     2465.42     2510.65    186.10 o 
  -5  13  16     3540.53     4132.32    305.36 o 
  -4  13  16      853.58      870.66    119.88 o 
  -3  13  16     5134.03     5539.81    294.84 o 
  -2  13  16     2574.43     2721.94    215.09 o 
  -1  13  16     3264.25     3819.27    300.89 o 
   0  13  16        4.97       48.04     78.42 o 
   1  13  16     3057.22     3466.88    286.40 o 
   2  13  16     2578.29     2391.69    378.37 o 
   3  13  16     4406.85     4033.69    527.79 o 
   4  13  16      599.88      566.15    112.45 o 
   5  13  16     2930.49     2772.49    271.65 o 
  -1  14  16      296.75      371.95    128.57 o 
   0  14  16      117.46      154.90    101.10 o 
   1  14  16      314.61      390.06    126.18 o 
   1   0  17       16.51       25.92     15.83 o 
   2   0  17      277.48      191.26     18.59 o 
   3   0  17     8107.44     8053.56    167.66 o 
   4   0  17      582.90      508.20     30.29 o 
   5   0  17     6650.22     7111.12    156.07 o 
   6   0  17     1135.54      888.20     49.20 o 
   7   0  17      383.57      345.88     36.62 o 
   8   0  17      971.82      985.47     58.02 o 
   9   0  17     2011.19     1920.10     87.12 o 
  10   0  17       36.05       13.06     36.17 o 
  11   0  17     1192.51     1215.52     95.17 o 
  12   0  17     1545.44     1435.14    104.91 o 
  13   0  17      515.59      495.34    116.88 o 
 -12   1  17      458.01      487.82     71.17 o 
 -11   1  17     4635.81     4254.74    173.45 o 
 -10   1  17     8588.64     8719.94    340.58 o 
  -9   1  17     5246.73     5677.42    171.22 o 
  -8   1  17      654.09      651.39     52.37 o 
  -7   1  17     8043.75     8258.45    224.63 o 
  -6   1  17     4505.07     4490.77    120.17 o 
  -5   1  17     9601.39    10265.55    233.82 o 
  -4   1  17     6205.16     6291.07    132.81 o 
  -3   1  17    16858.38    16679.38    328.57 o 
  -2   1  17    13511.63    13493.41    264.99 o 
  -1   1  17    13587.21    14483.45    290.40 o 
   0   1  17       49.94      135.44     20.59 o 
   1   1  17    12566.18    13089.96    249.91 o 
   2   1  17    12643.39    12202.06    229.14 o 
   3   1  17    15605.52    15706.16    308.00 o 
   4   1  17     5800.52     5822.69    121.75 o 
   5   1  17     8751.95     9427.01    200.55 o 
   6   1  17     4813.60     4750.16    118.03 o 
   7   1  17     6531.92     6952.60    171.52 o 
   8   1  17      849.60      810.12     54.89 o 
   9   1  17     4242.02     4781.62    144.78 o 
  10   1  17     9130.67     9561.21    287.50 o 
  11   1  17     3425.25     3134.70    139.43 o 
  12   1  17      401.28      446.73     78.69 o 
  13   1  17     2895.85     2876.45    423.31 o 
 -12   2  17     3073.00     3419.37    173.65 o 
 -11   2  17     5985.36     6352.49    241.87 o 
 -10   2  17     3662.47     3677.37    167.08 o 
  -9   2  17     2602.22     2691.35    104.52 o 
  -8   2  17     1443.93     1584.16     74.15 o 
  -7   2  17    11839.42    12415.29    392.16 o 
  -6   2  17    11391.56    12074.94    414.36 o 
  -5   2  17     7026.82     7067.74    211.02 o 
  -4   2  17     3715.35     4066.99    102.39 o 
  -3   2  17     7475.82     7688.48    156.61 o 
  -2   2  17    16884.04    18229.71    396.27 o 
  -1   2  17    25834.39    27766.60    576.05 o 
   0   2  17     9016.26     9580.15    193.85 o 
   1   2  17    25254.64    26693.01    519.27 o 
   2   2  17    17654.98    18318.02    339.76 o 
   3   2  17     8336.36     8277.20    152.30 o 
   4   2  17     4367.63     4783.27    102.26 o 
   5   2  17     7369.49     7760.64    182.70 o 
   6   2  17    13444.44    14679.13    313.31 o 
   7   2  17    12349.19    13159.06    299.01 o 
   8   2  17     2371.01     2472.57     95.63 o 
   9   2  17     2250.29     2350.34    100.35 o 
  10   2  17     4557.16     4691.82    163.87 o 
  11   2  17     5918.23     6452.32    226.46 o 
  12   2  17     3730.64     3998.10    164.09 o 
 -12   3  17     1303.76     1186.54    103.17 o 
 -11   3  17     1011.77     1048.65     88.40 o 
 -10   3  17     1971.22     1961.23    108.78 o 
  -9   3  17      891.74      872.06     65.40 o 
  -8   3  17     1291.81     1132.69     61.70 o 
  -7   3  17     8277.99     8281.07    231.24 o 
  -6   3  17      216.56      232.13     28.21 o 
  -5   3  17     3763.07     3283.85    118.25 o 
  -4   3  17     9928.56     9562.96    198.04 o 
  -3   3  17      753.32      800.21     32.98 o 
  -2   3  17     1091.40      903.08     33.93 o 
  -1   3  17     4192.86     4112.74     94.40 o 
   0   3  17       19.82      116.77     16.50 o 
   1   3  17     4107.08     3859.44     75.91 o 
   2   3  17      909.90      736.50     21.98 o 
   3   3  17      766.19      751.43     22.37 o 
   4   3  17     9030.22     8671.43    175.55 o 
   5   3  17     3432.53     3176.29     83.24 o 
   6   3  17       79.87      149.02     25.86 o 
   7   3  17     6760.54     6569.57    174.49 o 
   8   3  17      880.71      838.29     62.73 o 
   9   3  17      790.67      774.01     62.27 o 
  10   3  17     2139.28     2199.67    106.36 o 
  11   3  17      666.13      727.42     74.70 o 
  12   3  17     1145.52      996.46    100.55 o 
 -12   4  17     2101.14     2332.15    166.70 o 
 -11   4  17      112.61       82.50     43.32 o 
 -10   4  17      645.31      696.23     77.68 o 
  -9   4  17     7527.27     7840.22    267.65 o 
  -8   4  17     6552.49     6783.26    213.16 o 
  -7   4  17      795.71      678.16     47.46 o 
  -6   4  17     2163.02     1983.48     94.20 o 
  -5   4  17      942.44      793.97     34.90 o 
  -4   4  17    16393.51    16575.25    362.77 o 
  -3   4  17     6160.74     6239.37    140.20 o 
  -2   4  17     1628.83     1502.99     59.10 o 
  -1   4  17     1272.63     1296.85     54.35 o 
   0   4  17     5070.08     5047.03    125.12 o 
   1   4  17     2000.98     1725.98     54.21 o 
   2   4  17     1759.22     1607.77     56.89 o 
   3   4  17     5174.32     5180.00    127.52 o 
   4   4  17    14961.55    14603.17    356.46 o 
   5   4  17     1359.30     1147.54     42.14 o 
   6   4  17     1478.42     1491.94     58.36 o 
   7   4  17      493.06      493.22     39.74 o 
   8   4  17     5716.31     5609.92    166.78 o 
   9   4  17     8086.26     8139.03    232.63 o 
  10   4  17      721.06      760.68     70.14 o 
  11   4  17       61.36       90.09     48.63 o 
  12   4  17     1805.12     1965.83    143.82 o 
 -12   5  17     2702.85     2835.89    184.21 o 
 -11   5  17     1054.23     1233.92    110.35 o 
 -10   5  17       42.27       50.58     35.46 o 
  -9   5  17     7157.50     7703.31    254.24 o 
  -8   5  17     8671.48     9958.93    292.22 o 
  -7   5  17     2738.97     3111.13    126.35 o 
  -6   5  17     4727.20     5071.97    183.96 o 
  -5   5  17     6443.94     7471.36    183.64 o 
  -4   5  17    24164.43    26728.87    681.36 o 
  -3   5  17     4093.52     4268.00    131.77 o 
  -2   5  17      479.64      466.21     47.02 o 
  -1   5  17    25148.89    27585.72    711.63 o 
   0   5  17    40607.81    44270.71   1332.76 o 
   1   5  17    25566.86    26847.83    818.32 o 
   2   5  17      304.10      329.26     51.55 o 
   3   5  17     4785.01     4823.25    123.38 o 
   4   5  17    24811.93    27172.60    667.49 o 
   5   5  17     7428.52     8140.51    204.06 o 
   6   5  17     5484.03     5639.05    162.43 o 
   7   5  17     2421.45     2584.28     87.84 o 
   8   5  17     8590.41     9239.38    301.62 o 
   9   5  17     8562.80     9196.36    283.87 o 
  10   5  17      102.10       67.93     39.12 o 
  11   5  17     1267.37     1351.05    100.16 o 
  12   5  17     2634.24     2525.38    162.29 o 
 -11   6  17     1524.79     1764.30    131.74 o 
 -10   6  17      782.35      879.79     99.46 o 
  -9   6  17     1498.20     1641.06    112.39 o 
  -8   6  17     5611.25     5939.94    198.40 o 
  -7   6  17      821.04      890.34     69.01 o 
  -6   6  17      445.70      589.06     52.84 o 
  -5   6  17     5944.71     6027.28    193.51 o 
  -4   6  17     3284.12     3243.11     95.86 o 
  -3   6  17      801.67      647.69     29.83 o 
  -2   6  17     5210.80     5191.63    184.08 o 
  -1   6  17     4908.70     5000.25    145.27 o 
   0   6  17        9.13       32.32     22.87 o 
   1   6  17     4270.30     3982.10    149.55 o 
   2   6  17     5042.01     4609.86    126.00 o 
   3   6  17     1179.20      949.76     39.30 o 
   4   6  17     2735.63     2589.47     99.98 o 
   5   6  17     4638.27     4485.88    132.43 o 
   6   6  17      233.59      340.36     44.20 o 
   7   6  17      818.38      872.11     68.05 o 
   8   6  17     4606.34     4768.86    161.51 o 
   9   6  17     1054.85     1173.62     96.31 o 
  10   6  17      402.00      438.23     68.41 o 
  11   6  17     1708.55     1824.72    136.06 o 
 -11   7  17      963.53      793.00    109.79 o 
 -10   7  17      192.70      141.78     56.53 o 
  -9   7  17      364.52      467.94     79.49 o 
  -8   7  17      539.46      529.76     65.15 o 
  -7   7  17     2589.13     2407.02    108.12 o 
  -6   7  17     1576.29     1438.27     87.02 o 
  -5   7  17     1877.27     1750.70     80.37 o 
  -4   7  17     1118.22      997.52     55.87 o 
  -3   7  17     2080.00     1987.36    104.35 o 
  -2   7  17     1137.89     1065.32     80.07 o 
  -1   7  17      891.98      950.88     61.75 o 
   0   7  17     2305.62     2187.38     92.33 o 
   1   7  17      556.87      519.99     54.21 o 
   2   7  17      990.98      739.45     61.71 o 
   3   7  17     1807.16     1709.88     82.16 o 
   4   7  17     1465.67     1109.08     66.06 o 
   5   7  17     1449.23     1234.35     83.54 o 
   6   7  17     1063.83      902.30     60.17 o 
   7   7  17     2084.21     1881.84     99.35 o 
   8   7  17      840.64      874.10     82.63 o 
   9   7  17      395.05      418.90     72.40 o 
  10   7  17      151.36       85.91     59.03 o 
  11   7  17      713.46      637.32    100.81 o 
 -10   8  17     3061.97     3060.36    214.90 o 
  -9   8  17     4268.78     4193.20    184.76 o 
  -8   8  17      140.36      177.60     51.72 o 
  -7   8  17     3478.22     3720.92    156.09 o 
  -6   8  17       67.79       75.28     34.87 o 
  -5   8  17     8833.64     9863.14    364.40 o 
  -4   8  17       64.65       74.38     30.95 o 
  -3   8  17    15648.26    18014.44    583.56 o 
  -2   8  17     8406.52     9318.35    298.29 o 
  -1   8  17     7572.56     7917.00    254.86 o 
   0   8  17     9379.79     9452.28    359.35 o 
   1   8  17     9118.74     9192.38    323.81 o 
   2   8  17     8883.34     9047.10    328.77 o 
   3   8  17    13318.23    13891.01    440.93 o 
   4   8  17      110.52      100.31     21.68 o 
   5   8  17    10700.87    10949.02    486.31 o 
   6   8  17      147.91      123.03     33.98 o 
   7   8  17     3171.97     3279.18    174.89 o 
   8   8  17      214.08      268.99     57.08 o 
   9   8  17     4741.15     4659.11    198.09 o 
  10   8  17     3580.67     3766.57    253.42 o 
  -9   9  17     2714.79     2575.77    160.11 o 
  -8   9  17      947.30     1063.77     97.10 o 
  -7   9  17     5807.67     5896.12    333.09 o 
  -6   9  17     3019.20     3255.15    212.44 o 
  -5   9  17     4067.58     4255.91    272.50 o 
  -4   9  17     4350.60     4458.08    259.53 o 
  -3   9  17     4810.44     5848.89    261.26 o 
  -2   9  17      801.35      882.88     81.19 o 
  -1   9  17     3680.80     4113.63    158.56 o 
   0   9  17     3530.47     3304.51    232.29 o 
   1   9  17     4603.61     4569.85    228.29 o 
   2   9  17      979.52      978.31     98.71 o 
   3   9  17     4234.26     4508.70    167.24 o 
   4   9  17     5075.38     5154.30    201.02 o 
   5   9  17     4034.75     4025.01    161.86 o 
   6   9  17     2028.53     1833.66    157.34 o 
   7   9  17     5390.92     5545.93    242.48 o 
   8   9  17     1100.22     1165.42     92.81 o 
   9   9  17     2867.01     2462.70    240.27 o 
  -9  10  17      811.83      865.71    109.66 o 
  -8  10  17      117.20      133.85     65.19 o 
  -7  10  17      108.56      120.86     58.90 o 
  -6  10  17      919.74      987.40    103.72 o 
  -5  10  17      740.82      758.89     86.30 o 
  -4  10  17      250.80      259.96     53.19 o 
  -3  10  17      588.94      735.21    106.55 o 
  -2  10  17      388.27      444.38     86.90 o 
  -1  10  17      557.06      424.97     59.05 o 
   0  10  17     1416.24     1144.87    124.08 o 
   1  10  17     1039.86      904.12    111.81 o 
   2  10  17      236.64      278.94     72.87 o 
   3  10  17     1096.27     1013.95     97.78 o 
   4  10  17      204.79      271.35     61.66 o 
   5  10  17      448.50      354.44     45.91 o 
   6  10  17      823.38      787.24     80.58 o 
   7  10  17      324.11      237.66     55.49 o 
   8  10  17       85.66       38.71     41.80 o 
   9  10  17      685.27      711.36    111.11 o 
  -8  11  17      177.38      167.25    139.22 o 
  -7  11  17     3009.69     3487.87    267.98 o 
  -6  11  17     6350.69     7360.43    369.85 o 
  -5  11  17      427.91      352.24     64.53 o 
  -4  11  17     2140.81     2718.98    198.14 o 
  -3  11  17     3900.38     4113.31    208.63 o 
  -2  11  17     5425.56     5661.12    240.39 o 
  -1  11  17     1644.86     1694.76    125.89 o 
   0  11  17     2645.48     2617.17    243.92 o 
   1  11  17     1537.82     1298.69    200.87 o 
   2  11  17     4997.40     4726.35    326.10 o 
   3  11  17     3885.35     3695.87    222.61 o 
   4  11  17     2608.26     2947.60    184.15 o 
   5  11  17      561.20      664.54     85.79 o 
   6  11  17     6277.71     6610.69    315.84 o 
   7  11  17     3095.12     2806.01    210.92 o 
   8  11  17      332.26      348.91     96.55 o 
  -6  12  17     5654.87     7092.43    380.06 o 
  -5  12  17     4914.87     6292.83    362.34 o 
  -4  12  17      327.68      402.51    123.82 o 
  -3  12  17     1234.18     1241.30    119.86 o 
  -2  12  17       95.18      106.56     66.71 o 
  -1  12  17     4642.23     5128.30    315.15 o 
   0  12  17     1233.49     1367.80    134.05 o 
   1  12  17     5514.60     6755.37    409.55 o 
   2  12  17      119.25       20.70     34.82 o 
   3  12  17      592.97      583.64    101.97 o 
   4  12  17      350.27      397.38     86.84 o 
   5  12  17     6187.53     6901.89    483.01 o 
   6  12  17     5696.56     5718.49    326.09 o 
  -4  13  17      438.45      478.55    108.63 o 
  -3  13  17     2868.92     3054.88    191.82 o 
  -2  13  17     1002.52     1190.68    158.99 o 
  -1  13  17     2674.94     2720.90    236.94 o 
   0  13  17      144.00      317.72    129.87 o 
   1  13  17     2799.50     2921.76    242.60 o 
   2  13  17     1331.58     1081.06    236.25 o 
   3  13  17     2715.47     2610.02    275.35 o 
   4  13  17      850.71      685.00    122.65 o 
   0   0  18    78292.87    88292.41   3180.99 o 
   1   0  18    23578.16    21871.36    444.38 o 
   2   0  18    49314.08    52020.76   1184.24 o 
   3   0  18     4688.11     4632.58    101.48 o 
   4   0  18   119125.46   128491.41   3649.53 o 
   5   0  18      130.82      364.86     34.51 o 
   6   0  18     9985.48    11766.57    292.64 o 
   7   0  18      145.08      132.35     33.29 o 
   8   0  18    21914.46    24189.82    571.66 o 
   9   0  18      352.13      452.46     51.64 o 
  10   0  18     1456.97     1476.56     81.00 o 
  11   0  18       62.88      104.88     48.52 o 
  12   0  18     3221.44     3167.81    159.89 o 
 -12   1  18      122.58      137.60     55.65 o 
 -11   1  18     4855.32     4905.79    195.94 o 
 -10   1  18     2610.41     2730.10    123.83 o 
  -9   1  18      350.55      346.35     53.06 o 
  -8   1  18     6765.47     6568.95    203.19 o 
  -7   1  18     5090.98     5171.66    180.18 o 
  -6   1  18     1017.43     1080.05     50.85 o 
  -5   1  18     2248.83     1973.58     69.99 o 
  -4   1  18    10840.05    11004.11    230.97 o 
  -3   1  18     6667.00     6007.85    136.59 o 
  -2   1  18    17672.19    16828.37    342.36 o 
  -1   1  18     1682.24     1340.16     47.64 o 
   0   1  18      737.49      656.34     29.76 o 
   1   1  18     2431.52     1925.69     58.98 o 
   2   1  18    18960.06    17968.29    368.64 o 
   3   1  18     6547.26     6020.15    131.19 o 
   4   1  18     9978.83    10179.83    211.35 o 
   5   1  18     2810.48     2510.08     72.58 o 
   6   1  18     1297.40     1409.66     60.73 o 
   7   1  18     4927.17     5200.08    144.02 o 
   8   1  18     6514.43     6299.31    165.66 o 
   9   1  18      297.75      293.26     42.57 o 
  10   1  18     2821.08     3024.37    127.36 o 
  11   1  18     4614.88     4624.97    186.94 o 
  12   1  18       98.93      111.03     58.11 o 
 -12   2  18     3413.95     3192.41    164.29 o 
 -11   2  18      272.09      261.78     62.66 o 
 -10   2  18     4063.36     3878.43    152.21 o 
  -9   2  18     2231.21     2085.33     97.90 o 
  -8   2  18      432.73      499.95     54.36 o 
  -7   2  18     3916.14     3366.24    118.56 o 
  -6   2  18     7794.59     7597.49    258.09 o 
  -5   2  18     1754.14     1753.91     58.98 o 
  -4   2  18     1670.53     1480.04     49.06 o 
  -3   2  18     6245.11     5783.67    131.60 o 
  -2   2  18      655.55      512.99     32.25 o 
  -1   2  18    17134.25    15476.88    325.73 o 
   0   2  18      360.25      404.43     24.65 o 
   1   2  18    15511.16    12910.76    438.48 o 
   2   2  18      811.85      609.21     24.74 o 
   3   2  18     7623.15     6800.68    132.75 o 
   4   2  18     1143.44     1076.38     38.79 o 
   5   2  18     1335.80     1358.70     50.49 o 
   6   2  18     8414.20     8152.33    189.52 o 
   7   2  18     4076.02     3710.37    115.43 o 
   8   2  18      670.89      741.85     57.22 o 
   9   2  18     2255.11     2110.95     92.65 o 
  10   2  18     3951.79     3988.08    152.78 o 
  11   2  18      327.08      302.52     69.32 o 
  12   2  18     3638.17     3503.55    175.26 o 
 -12   3  18     3866.58     3848.49    170.82 o 
 -11   3  18     6414.34     6939.72    259.62 o 
 -10   3  18     6053.76     6162.47    224.02 o 
  -9   3  18     1517.64     1350.36     78.71 o 
  -8   3  18     3858.27     3974.72    134.73 o 
  -7   3  18    14423.97    15382.39    492.79 o 
  -6   3  18     4644.33     4504.27    159.71 o 
  -5   3  18    12053.50    12574.88    303.34 o 
  -4   3  18     7204.04     8253.86    184.33 o 
  -3   3  18    17801.09    18922.17    388.55 o 
  -2   3  18    15321.75    15832.75    340.14 o 
  -1   3  18    21987.39    23805.27    524.93 o 
   0   3  18     9347.01     9258.74    197.53 o 
   1   3  18    18957.96    19594.96    530.63 o 
   2   3  18    16567.77    16514.91    437.17 o 
   3   3  18    21439.27    21743.74    472.96 o 
   4   3  18     5636.83     6402.54    126.36 o 
   5   3  18     9815.03    10434.63    221.37 o 
   6   3  18     5564.15     5623.26    144.75 o 
   7   3  18    16071.14    17346.59    388.96 o 
   8   3  18     3433.67     3683.76    131.05 o 
   9   3  18     1139.20     1084.70     78.75 o 
  10   3  18     6707.24     6538.81    214.07 o 
  11   3  18     6829.04     7025.03    245.13 o 
  12   3  18     3354.82     3397.04    173.30 o 
 -12   4  18     3887.60     4165.20    211.02 o 
 -11   4  18      331.86      455.62     61.46 o 
 -10   4  18     7852.14     8209.78    280.96 o 
  -9   4  18     1947.77     1860.25    104.28 o 
  -8   4  18    10939.86    12596.49    350.57 o 
  -7   4  18      889.74      951.44     58.22 o 
  -6   4  18     5145.75     5327.51    160.29 o 
  -5   4  18    13130.74    12817.20    270.14 o 
  -4   4  18    20539.46    21607.63    475.52 o 
  -3   4  18     6937.07     7660.29    192.33 o 
  -2   4  18     9743.51     9728.56    209.58 o 
  -1   4  18     9690.44     9695.07    242.71 o 
   0   4  18    14310.75    14386.02    381.87 o 
   1   4  18     7727.68     7321.46    122.03 o 
   2   4  18     9261.06     9135.31    202.19 o 
   3   4  18     8265.07     8593.38    225.45 o 
   4   4  18    20059.12    20602.83    503.10 o 
   5   4  18    12672.39    12179.92    268.55 o 
   6   4  18     5678.34     5700.20    140.28 o 
   7   4  18      865.52      978.25     58.73 o 
   8   4  18     9690.79    10542.45    272.68 o 
   9   4  18     1690.30     1718.09     90.20 o 
  10   4  18     8872.97     8795.63    295.55 o 
  11   4  18      326.09      398.38     64.49 o 
  12   4  18     3493.14     3350.09    173.50 o 
 -12   5  18     2296.70     2434.71    263.54 o 
 -11   5  18     2982.11     2942.38    167.98 o 
 -10   5  18     2900.52     2917.42    157.95 o 
  -9   5  18     1161.26      927.01     68.37 o 
  -8   5  18      472.74      395.44     42.70 o 
  -7   5  18     3660.76     3889.10    144.29 o 
  -6   5  18     1355.99     1352.17     74.05 o 
  -5   5  18     1254.26     1226.93     62.38 o 
  -4   5  18     2093.76     1998.31     68.89 o 
  -3   5  18     1395.02     1146.65     46.74 o 
  -2   5  18     6249.48     5733.76    192.07 o 
  -1   5  18     2183.52     2062.42     78.95 o 
   0   5  18     5065.83     4737.65    122.68 o 
   1   5  18     2038.89     1827.87     81.60 o 
   2   5  18     6616.21     6220.26    156.34 o 
   3   5  18      911.40      748.71     38.24 o 
   4   5  18     1893.74     1703.45     70.14 o 
   5   5  18     1020.35      943.96     59.19 o 
   6   5  18     1680.53     1580.74     71.06 o 
   7   5  18     4160.43     4002.40    136.15 o 
   8   5  18      359.28      357.34     45.58 o 
   9   5  18     1511.52     1293.88     77.92 o 
  10   5  18     3274.17     3296.71    161.34 o 
  11   5  18     3251.47     3093.53    168.16 o 
  12   5  18     2221.97     2473.12    247.86 o 
 -11   6  18      238.99      248.52     78.59 o 
 -10   6  18    12083.84    12259.03    393.07 o 
  -9   6  18     2259.27     2375.74    140.69 o 
  -8   6  18     2991.98     3048.81    146.74 o 
  -7   6  18      671.21      674.49     61.73 o 
  -6   6  18    25183.06    26823.66    756.45 o 
  -5   6  18     6823.01     7246.42    190.48 o 
  -4   6  18     7339.94     7814.39    290.30 o 
  -3   6  18     1906.79     2041.59     60.24 o 
  -2   6  18    42012.64    43852.11   1383.74 o 
  -1   6  18     6476.84     6636.22    194.66 o 
   0   6  18     6466.33     6949.42    217.74 o 
   1   6  18     5797.78     5489.51    211.12 o 
   2   6  18    42653.01    42075.57   1135.43 o 
   3   6  18     2691.07     2811.38    106.30 o 
   4   6  18     6569.27     7045.46    214.21 o 
   5   6  18     5997.70     6076.24    201.70 o 
   6   6  18    24170.05    24666.29    681.88 o 
   7   6  18      717.89      827.24     70.30 o 
   8   6  18     3951.66     3948.31    147.74 o 
   9   6  18     2119.27     2156.67    126.49 o 
  10   6  18    11322.81    11896.71    399.88 o 
  11   6  18      467.01      364.70     81.05 o 
 -11   7  18     6322.57     7088.44    364.27 o 
 -10   7  18     2754.48     2741.45    156.09 o 
  -9   7  18     2092.89     2162.57    131.73 o 
  -8   7  18     3608.18     3809.72    162.75 o 
  -7   7  18     5029.69     5205.34    176.77 o 
  -6   7  18     4601.37     4746.48    190.96 o 
  -5   7  18     7986.03     8787.02    309.85 o 
  -4   7  18     5220.94     5765.69    230.07 o 
  -3   7  18     1291.32     1261.04     62.94 o 
  -2   7  18     2946.69     2921.63    121.05 o 
  -1   7  18    13064.56    15082.34    432.37 o 
   0   7  18    19702.25    22960.01    567.39 o 
   1   7  18    12653.75    13585.23    572.91 o 
   2   7  18     2667.80     2626.45    302.20 o 
   3   7  18     1301.56     1159.84     65.22 o 
   4   7  18     5604.62     5964.51    199.26 o 
   5   7  18     7425.39     7601.85    357.22 o 
   6   7  18     4034.63     4070.73    161.36 o 
   7   7  18     5010.47     5085.64    170.39 o 
   8   7  18     3737.71     4042.59    177.18 o 
   9   7  18     1592.43     1595.76    102.73 o 
  10   7  18     2321.80     2222.88    145.01 o 
  11   7  18     6588.42     7043.14    275.44 o 
 -10   8  18     4412.81     4392.40    294.96 o 
  -9   8  18     1390.75     1291.46    106.50 o 
  -8   8  18     3347.78     3519.50    247.31 o 
  -7   8  18     1381.66     1495.52     90.97 o 
  -6   8  18      664.90      661.05     60.20 o 
  -5   8  18     1782.98     1583.01    108.90 o 
  -4   8  18      725.74      758.31     67.07 o 
  -3   8  18     1568.57     1523.15     97.85 o 
  -2   8  18     1428.02     1532.62     96.91 o 
  -1   8  18     4295.60     4005.18    156.20 o 
   0   8  18      949.17      819.68     49.47 o 
   1   8  18     3893.50     3586.37    160.47 o 
   2   8  18     1129.94     1123.69     88.68 o 
   3   8  18     2021.10     1898.14     97.32 o 
   4   8  18      857.20      693.33     60.64 o 
   5   8  18     1498.96     1219.59    118.21 o 
   6   8  18      877.73      789.97     69.34 o 
   7   8  18     1602.24     1605.87    111.30 o 
   8   8  18     2999.35     3025.94    179.33 o 
   9   8  18     1167.41      947.13    108.07 o 
  10   8  18     5128.99     4756.28    349.36 o 
  -9   9  18     5115.85     4898.97    408.88 o 
  -8   9  18      187.48      179.71     56.61 o 
  -7   9  18      403.21      357.12     54.69 o 
  -6   9  18      874.41      896.68     75.32 o 
  -5   9  18     1825.88     1888.76    110.27 o 
  -4   9  18      486.47      432.92     57.46 o 
  -3   9  18     2653.71     2723.44    172.60 o 
  -2   9  18     1899.77     1871.27    108.77 o 
  -1   9  18      628.10      634.70     65.13 o 
   0   9  18      275.45      244.01     34.41 o 
   1   9  18      859.34      663.53     71.58 o 
   2   9  18     1558.20     1386.93     96.73 o 
   3   9  18     2191.79     2005.31    111.69 o 
   4   9  18      595.00      479.05     63.03 o 
   5   9  18     1530.10     1566.10    104.53 o 
   6   9  18      686.40      630.72     81.85 o 
   7   9  18      633.70      664.13     96.90 o 
   8   9  18      391.14      369.93     63.07 o 
   9   9  18     4559.94     4569.10    306.92 o 
  -8  10  18    12012.60    13422.24    835.21 o 
  -7  10  18     2209.97     2915.01    226.98 o 
  -6  10  18    11204.68    13597.15    549.75 o 
  -5  10  18      813.07      839.85     92.17 o 
  -4  10  18    15372.56    17998.28    660.56 o 
  -3  10  18      706.54      570.11    117.81 o 
  -2  10  18    14097.41    16584.40    519.81 o 
  -1  10  18      134.18      175.17     54.14 o 
   0  10  18    20386.07    20610.91   1701.61 o 
   1  10  18      120.47      184.71     55.56 o 
   2  10  18    14289.95    15063.99    719.69 o 
   3  10  18      885.73      974.01    104.33 o 
   4  10  18    15806.70    16975.34    594.05 o 
   5  10  18      660.85      620.71     76.91 o 
   6  10  18    10351.02    11387.97    383.46 o 
   7  10  18     2448.60     3000.29    167.12 o 
   8  10  18    13250.79    13976.72    893.75 o 
  -7  11  18     2318.12     2464.31    211.49 o 
  -6  11  18     2976.48     3724.34    272.00 o 
  -5  11  18      375.06      440.81     97.44 o 
  -4  11  18     7554.95     8236.85    385.92 o 
  -3  11  18     2864.88     2941.09    164.48 o 
  -2  11  18     3846.54     3848.90    188.33 o 
  -1  11  18        1.01      -14.57     44.56 o 
   0  11  18     1871.99     1491.01    225.96 o 
   1  11  18        2.86       31.93     31.64 o 
   2  11  18     3578.01     3207.37    220.37 o 
   3  11  18     2806.85     2441.78    162.13 o 
   4  11  18     8042.82     8119.73    407.27 o 
   5  11  18      307.85      327.36     83.59 o 
   6  11  18     2533.06     2707.30    205.07 o 
   7  11  18     2750.78     2731.53    203.00 o 
  -6  12  18      588.81      489.45    144.22 o 
  -5  12  18     1085.31     1113.16    173.63 o 
  -4  12  18      980.41     1152.08    146.36 o 
  -3  12  18     2182.74     2292.92    185.87 o 
  -2  12  18      762.99      735.94     99.03 o 
  -1  12  18     2094.91     2241.47    176.33 o 
   0  12  18     1712.38     1846.58    187.89 o 
   1  12  18     2033.99     1779.29    254.82 o 
   2  12  18      768.07      802.94    158.48 o 
   3  12  18     2091.74     1907.39    205.24 o 
   4  12  18      866.87      855.99    126.52 o 
   5  12  18     1013.71      830.03    119.62 o 
   6  12  18      804.08      685.01    116.12 o 
  -4  13  18      807.79      908.78    132.15 o 
  -3  13  18     2092.24     2087.28    224.06 o 
  -2  13  18      873.06      951.15    167.44 o 
  -1  13  18     2426.62     2456.84    228.57 o 
   0  13  18     2622.20     2956.56    282.51 o 
   1  13  18     2123.05     2247.32    219.21 o 
   2  13  18     1081.72     1248.88    195.62 o 
   3  13  18     2628.30     2491.23    272.94 o 
   4  13  18      601.54      565.18     98.72 o 
   1   0  19     4927.04     4579.12    107.30 o 
   2   0  19      513.40      534.31     28.98 o 
   3   0  19      495.13      526.81     30.08 o 
   4   0  19     3162.08     3047.60     88.29 o 
   5   0  19    24865.66    25719.44    583.97 o 
   6   0  19     1441.59     1356.15     62.31 o 
   7   0  19     1457.36     1318.78     61.40 o 
   8   0  19      135.86      141.69     41.64 o 
   9   0  19     3102.51     3038.93    123.19 o 
  10   0  19     3467.04     3613.61    137.59 o 
  11   0  19      180.72      219.18     61.74 o 
  12   0  19     1033.43      953.16     91.76 o 
 -12   1  19     8562.46     8323.63    296.09 o 
 -11   1  19     1741.74     1542.67    104.01 o 
 -10   1  19     2852.06     3143.79    134.10 o 
  -9   1  19     7208.93     7345.60    284.55 o 
  -8   1  19    19198.40    20173.09    516.50 o 
  -7   1  19    12912.14    13619.09    350.37 o 
  -6   1  19     8950.49     8869.99    217.45 o 
  -5   1  19    15322.06    15122.31    368.23 o 
  -4   1  19    37858.04    38457.31    881.86 o 
  -3   1  19    17281.92    18259.40    375.76 o 
  -2   1  19     7002.08     6833.08    150.06 o 
  -1   1  19    23699.18    22943.24    486.43 o 
   0   1  19    23367.55    23857.17    512.93 o 
   1   1  19    22685.85    22257.27    451.23 o 
   2   1  19     7753.12     7392.49    148.68 o 
   3   1  19    18615.63    19541.45    399.28 o 
   4   1  19    34893.80    36020.70    814.05 o 
   5   1  19    14993.66    15215.69    324.84 o 
   6   1  19     9555.45     9585.20    220.51 o 
   7   1  19    13522.55    14036.56    329.29 o 
   8   1  19    17408.20    18442.35    441.85 o 
   9   1  19     7034.75     7117.94    218.54 o 
  10   1  19     3106.17     3509.52    135.82 o 
  11   1  19     1944.06     1850.82    123.12 o 
  12   1  19     7336.35     7229.54    266.87 o 
 -12   2  19     4039.50     3902.75    206.54 o 
 -11   2  19    10533.95    11337.74    395.98 o 
 -10   2  19     2881.92     2735.19    127.88 o 
  -9   2  19    14177.37    16002.63    448.94 o 
  -8   2  19    15762.17    16198.84    465.87 o 
  -7   2  19    31717.65    34340.19    937.39 o 
  -6   2  19      558.57      603.06     41.09 o 
  -5   2  19    43048.35    48424.24   1189.69 o 
  -4   2  19    30597.60    33858.16    892.15 o 
  -3   2  19   106024.11   114567.11   3202.13 o 
  -2   2  19     3453.77     3945.73     95.29 o 
  -1   2  19    57714.96    61050.86   1484.54 o 
   0   2  19    24751.70    27228.82    558.75 o 
   1   2  19    58565.75    59764.09   1387.63 o 
   2   2  19     3187.59     3577.39     75.73 o 
   3   2  19   103733.13   110104.13   2983.05 o 
   4   2  19    28851.01    31565.83    689.05 o 
   5   2  19    44859.58    51173.50   1215.03 o 
   6   2  19      627.76      670.63     45.45 o 
   7   2  19    31430.61    33578.80    800.45 o 
   8   2  19    15591.55    16373.68    402.17 o 
   9   2  19    15234.33    16501.00    424.72 o 
  10   2  19     2786.30     2872.03    119.78 o 
  11   2  19    10006.48    10614.73    323.39 o 
  12   2  19     4171.19     4230.63    194.03 o 
 -12   3  19      508.24      560.02     79.81 o 
 -11   3  19     2870.66     2440.44    166.22 o 
 -10   3  19     5157.65     5207.64    211.64 o 
  -9   3  19     7810.22     8029.53    259.38 o 
  -8   3  19     1847.12     1622.61     92.04 o 
  -7   3  19     1201.03      960.20     59.86 o 
  -6   3  19     7475.02     6961.58    255.97 o 
  -5   3  19    19945.60    18467.26    578.13 o 
  -4   3  19     1364.36     1346.87     52.56 o 
  -3   3  19     1305.38     1254.87     50.31 o 
  -2   3  19     4576.34     4382.10    103.73 o 
  -1   3  19     8172.37     7463.28    179.10 o 
   0   3  19      192.97      237.62     18.88 o 
   1   3  19     7256.41     6416.01    208.48 o 
   2   3  19     4729.04     4169.41     81.13 o 
   3   3  19     1916.67     1683.93     52.76 o 
   4   3  19      925.01      872.52     32.54 o 
   5   3  19    19759.92    18353.87    400.52 o 
   6   3  19     7088.90     6716.20    172.84 o 
   7   3  19     1468.68     1339.02     63.61 o 
   8   3  19     1374.26     1385.55     67.05 o 
   9   3  19     7643.93     7724.51    236.21 o 
  10   3  19     5012.18     4798.34    175.42 o 
  11   3  19     2885.20     2626.56    144.66 o 
  12   3  19      365.85      465.79     82.54 o 
 -12   4  19      161.39      185.39     56.40 o 
 -11   4  19     8377.81     8562.58    342.52 o 
 -10   4  19    11121.94    10854.13    371.44 o 
  -9   4  19     4804.53     5192.76    200.33 o 
  -8   4  19      250.63      292.02     41.08 o 
  -7   4  19    21581.07    21873.81    605.45 o 
  -6   4  19    32123.14    32207.09    962.40 o 
  -5   4  19    17438.16    18017.62    445.98 o 
  -4   4  19     2509.89     2422.31     71.96 o 
  -3   4  19     9352.67     9579.56    229.62 o 
  -2   4  19    24990.83    25097.87    547.92 o 
  -1   4  19    13276.61    12439.36    321.80 o 
   0   4  19       11.29      107.39     37.82 o 
   1   4  19    13150.56    11200.73    307.53 o 
   2   4  19    24660.53    23597.03    564.57 o 
   3   4  19     8410.41     8219.02    279.95 o 
   4   4  19     1626.47     1569.51     67.56 o 
   5   4  19    18444.12    17264.05    599.23 o 
   6   4  19    33413.03    32724.22    781.62 o 
   7   4  19    19998.95    19218.48    469.65 o 
   8   4  19      390.59      387.88     46.46 o 
   9   4  19     5503.66     5359.05    191.12 o 
  10   4  19    11430.23    10483.21    425.88 o 
  11   4  19     7850.63     7428.57    294.27 o 
  12   4  19      129.24      145.56     60.76 o 
 -11   5  19    13518.85    14020.94    496.72 o 
 -10   5  19    22746.91    23462.84    710.01 o 
  -9   5  19     2297.68     2448.51    131.72 o 
  -8   5  19     4292.26     4801.90    170.39 o 
  -7   5  19     9324.61    10102.12    338.36 o 
  -6   5  19    19003.71    21416.35    506.73 o 
  -5   5  19     5562.93     6297.99    166.91 o 
  -4   5  19     2469.87     2598.83     88.21 o 
  -3   5  19    10610.20    12102.96    253.49 o 
  -2   5  19    55908.17    61425.04   1663.37 o 
  -1   5  19    13309.54    15666.56    384.32 o 
   0   5  19      617.31      635.22     37.17 o 
   1   5  19    13365.36    14964.88    466.56 o 
   2   5  19    58335.90    62541.21   1726.05 o 
   3   5  19     9952.63    10598.37    375.50 o 
   4   5  19     1637.49     1624.38     66.87 o 
   5   5  19     5738.50     6119.80    172.29 o 
   6   5  19    20539.43    22534.40    609.41 o 
   7   5  19     8941.69     8837.52    264.12 o 
   8   5  19     3459.98     3500.35    135.36 o 
   9   5  19     2252.72     2294.53    129.57 o 
  10   5  19    24111.17    25609.33    729.32 o 
  11   5  19    13415.13    13988.82    452.18 o 
 -11   6  19    16151.41    17081.28    732.81 o 
 -10   6  19     6689.03     6116.40    258.00 o 
  -9   6  19     2185.84     1971.45    126.12 o 
  -8   6  19     1033.47     1165.70     88.68 o 
  -7   6  19    14455.36    15589.10    536.80 o 
  -6   6  19    19301.42    20040.25    522.71 o 
  -5   6  19     1495.02     1589.98     71.57 o 
  -4   6  19     1664.37     1567.83     70.78 o 
  -3   6  19    12595.27    13077.20    489.81 o 
  -2   6  19    34302.32    32900.96    967.72 o 
  -1   6  19     2696.87     2576.00    102.65 o 
   0   6  19     9557.06    10177.37    281.20 o 
   1   6  19     2644.21     2361.90    133.57 o 
   2   6  19    35586.61    30263.56    936.53 o 
   3   6  19    12401.35    12568.70    380.51 o 
   4   6  19      822.49      818.31     44.14 o 
   5   6  19     1067.45     1109.47     65.83 o 
   6   6  19    19762.35    19430.86    595.20 o 
   7   6  19    14303.39    14808.28    443.20 o 
   8   6  19     1013.09     1133.40     78.99 o 
   9   6  19     2082.88     1923.45    122.85 o 
  10   6  19     6696.88     6405.08    264.18 o 
  11   6  19    15322.51    15951.96    533.02 o 
 -10   7  19     3140.86     3143.56    210.43 o 
  -9   7  19     5923.00     5618.28    318.30 o 
  -8   7  19     2002.56     2129.63    131.38 o 
  -7   7  19     3324.17     3184.43    164.00 o 
  -6   7  19     2397.47     2192.74    109.13 o 
  -5   7  19    20376.62    19932.54   1050.12 o 
  -4   7  19     1196.80     1192.71     68.63 o 
  -3   7  19     5307.91     4780.62    249.94 o 
  -2   7  19      376.25      370.94     51.25 o 
  -1   7  19     6801.71     7037.36    221.63 o 
   0   7  19      152.18      136.98     22.45 o 
   1   7  19     7455.91     6905.95    242.36 o 
   2   7  19      345.81      389.92     57.38 o 
   3   7  19     4424.99     4158.00    149.19 o 
   4   7  19     1132.31      995.22     84.03 o 
   5   7  19    21261.89    19650.95   1028.94 o 
   6   7  19     1986.42     1610.60    113.17 o 
   7   7  19     2824.80     2628.29    164.64 o 
   8   7  19     1971.23     2098.88    119.48 o 
   9   7  19     5959.77     5713.83    292.72 o 
  10   7  19     3028.84     2913.31    160.50 o 
 -10   8  19     3070.93     3168.28    204.27 o 
  -9   8  19    17408.09    18324.22    994.34 o 
  -8   8  19     1612.68     1583.74    110.91 o 
  -7   8  19    14544.65    15101.66    726.99 o 
  -6   8  19     1844.68     1992.59    126.13 o 
  -5   8  19    22826.05    24900.81   1218.26 o 
  -4   8  19     2812.16     2770.46    131.80 o 
  -3   8  19    25401.67    27300.26   1269.16 o 
  -2   8  19      961.93     1033.28     80.93 o 
  -1   8  19    54128.65    59471.75   1892.17 o 
   0   8  19     6776.70     6782.50    282.16 o 
   1   8  19    52532.78    55374.29   2034.37 o 
   2   8  19      908.79      893.51    105.41 o 
   3   8  19    25883.08    28855.33    783.09 o 
   4   8  19     2773.32     2715.98    121.62 o 
   5   8  19    23069.97    22518.56   1224.90 o 
   6   8  19     1616.78     1673.35    104.08 o 
   7   8  19    14539.74    15817.05    536.96 o 
   8   8  19     1839.01     1661.08    117.22 o 
   9   8  19    17342.80    17482.34   1068.32 o 
  10   8  19     2911.09     2905.25    229.65 o 
  -9   9  19     5014.27     5257.66    315.48 o 
  -8   9  19    16235.79    16463.61   1031.01 o 
  -7   9  19     9308.39    10317.22    488.08 o 
  -6   9  19      531.46      592.98     80.72 o 
  -5   9  19    16149.81    17889.99    654.56 o 
  -4   9  19    15443.68    17944.15    630.90 o 
  -3   9  19    10898.15    12323.36    461.43 o 
  -2   9  19     1128.93     1186.65     99.99 o 
  -1   9  19    14464.21    15710.46    487.68 o 
   0   9  19     5116.13     4525.49    233.80 o 
   1   9  19    16672.12    16573.70    840.49 o 
   2   9  19     1081.30     1028.60     85.75 o 
   3   9  19     9207.57     9995.42    353.43 o 
   4   9  19    15184.54    15891.36    892.81 o 
   5   9  19    18272.39    18378.80    664.11 o 
   6   9  19      351.54      330.34     68.94 o 
   7   9  19     7976.02     8700.42    502.06 o 
   8   9  19    16412.06    17299.28    758.68 o 
   9   9  19     6371.13     6589.74    371.97 o 
  -8  10  19     2152.59     2522.11    220.02 o 
  -7  10  19      204.39      206.12     61.43 o 
  -6  10  19     6130.13     6819.51    315.42 o 
  -5  10  19     1705.40     1562.90    146.81 o 
  -4  10  19     7390.93     8103.43    368.50 o 
  -3  10  19       42.34       97.04     53.88 o 
  -2  10  19     2081.23     2223.77    156.20 o 
  -1  10  19     1803.90     1829.28    128.45 o 
   0  10  19     3487.48     3170.96    391.30 o 
   1  10  19     1890.98     1786.82    170.66 o 
   2  10  19     1882.03     1817.49    144.43 o 
   3  10  19       37.04       53.71     44.74 o 
   4  10  19     8110.65     8355.96    357.74 o 
   5  10  19     1550.48     1444.37    114.02 o 
   6  10  19     5316.37     5473.38    279.70 o 
   7  10  19      280.29      195.37     68.09 o 
   8  10  19     2880.44     2588.10    245.43 o 
  -7  11  19      409.95      477.91    121.94 o 
  -6  11  19     2934.34     3534.40    248.67 o 
  -5  11  19     3247.73     3181.78    226.56 o 
  -4  11  19     8665.14     8410.94    391.29 o 
  -3  11  19      240.49      247.25     71.39 o 
  -2  11  19      741.15      793.99     96.49 o 
  -1  11  19     2340.41     1873.82    149.95 o 
   0  11  19    10563.20    11616.74    535.34 o 
   1  11  19     2702.86     2271.75    228.98 o 
   2  11  19      835.84      786.47     97.54 o 
   3  11  19       81.69       95.70     51.86 o 
   4  11  19     8338.09     7797.66    406.90 o 
   5  11  19     3806.39     3680.36    225.59 o 
   6  11  19     2770.41     2996.76    204.33 o 
   7  11  19      382.01      471.19     90.61 o 
  -6  12  19      937.29     1459.83    168.42 o 
  -5  12  19    13609.07    16231.91    688.94 o 
  -4  12  19    20098.66    25776.19    944.20 o 
  -3  12  19    18567.13    20923.25    740.46 o 
  -2  12  19      166.19      167.05     77.39 o 
  -1  12  19     7807.89     9056.05    434.61 o 
   0  12  19    14473.63    16585.58    706.79 o 
   1  12  19     8132.40     9316.19    578.14 o 
   2  12  19       20.44       39.10     40.74 o 
   3  12  19    17733.86    20794.48   1086.44 o 
   4  12  19    21202.63    23706.22   1885.62 o 
   5  12  19    14410.94    15804.00    697.29 o 
   6  12  19      626.52      758.15    120.20 o 
  -3  13  19     2802.46     3586.51    251.81 o 
  -2  13  19      761.69      785.97    143.87 o 
  -1  13  19     1336.53     1331.91    153.63 o 
   0  13  19     1552.16     2168.48    222.79 o 
   1  13  19     2039.35     2086.48    224.65 o 
   2  13  19      788.57      788.90    203.61 o 
   3  13  19     2408.70     2877.09    297.87 o 
   0   0  20   393775.09   434424.94  25277.11 o 
   1   0  20     1213.61     1227.67     46.10 o 
   2   0  20     9449.96    11650.07    233.49 o 
   3   0  20     1902.97     2092.40     63.10 o 
   4   0  20   264416.47   289853.22  10525.46 o 
   5   0  20    14741.18    16815.85    365.24 o 
   6   0  20     1343.80     1690.91     60.15 o 
   7   0  20     5775.18     5875.44    199.22 o 
   8   0  20    83172.42    93065.71   2643.81 o 
   9   0  20     9198.56     9306.04    270.49 o 
  10   0  20      381.84      449.49     62.01 o 
  11   0  20      246.08      371.87     62.89 o 
  12   0  20    36187.53    40165.84   1421.77 o 
 -12   1  20     6360.93     6023.91    243.26 o 
 -11   1  20     1772.44     1791.09    118.46 o 
 -10   1  20     1897.38     1738.71    102.53 o 
  -9   1  20    11637.92    11743.16    349.64 o 
  -8   1  20    16096.91    15811.05    512.79 o 
  -7   1  20      926.41      725.22     53.12 o 
  -6   1  20     1276.71     1469.17     67.51 o 
  -5   1  20    21905.49    21562.48    504.46 o 
  -4   1  20    46907.53    47360.22   1149.28 o 
  -3   1  20     4588.16     4146.74    109.19 o 
  -2   1  20      232.16      313.70     45.44 o 
  -1   1  20     3631.62     3285.77    106.48 o 
   0   1  20    73425.69    71394.69   1858.98 o 
   1   1  20     5365.12     4884.32    127.17 o 
   2   1  20      127.21      135.65     20.34 o 
   3   1  20     3307.81     3113.11     79.74 o 
   4   1  20    46955.02    46309.35   1121.85 o 
   5   1  20    22692.82    22843.68    512.55 o 
   6   1  20     1519.40     1709.51     64.64 o 
   7   1  20      722.62      606.65     49.71 o 
   8   1  20    16862.95    16858.47    410.73 o 
   9   1  20    11812.02    11952.17    319.04 o 
  10   1  20     2050.08     1859.24     95.96 o 
  11   1  20     1681.90     1668.75    119.38 o 
  12   1  20     6210.46     5806.77    231.14 o 
 -12   2  20     5440.02     5453.52    263.71 o 
 -11   2  20     9774.19     9546.13    365.20 o 
 -10   2  20     2075.84     2045.69    104.16 o 
  -9   2  20      411.60      333.95     52.31 o 
  -8   2  20    12676.21    12209.02    503.67 o 
  -7   2  20     5549.61     5347.99    172.57 o 
  -6   2  20      673.76      619.35     45.60 o 
  -5   2  20      320.63      263.27     28.03 o 
  -4   2  20     5411.44     5159.07    135.47 o 
  -3   2  20    16777.27    15962.64    425.96 o 
  -2   2  20     5576.35     5378.65    132.25 o 
  -1   2  20    20295.90    18515.96    517.74 o 
   0   2  20      670.90      667.56     35.97 o 
   1   2  20    22306.26    19226.64    706.66 o 
   2   2  20     5960.51     5316.76    114.30 o 
   3   2  20    15302.32    14141.50    366.92 o 
   4   2  20     4923.31     4709.34    111.06 o 
   5   2  20      464.13      384.76     36.09 o 
   6   2  20      671.51      677.19     47.64 o 
   7   2  20     4943.05     4804.64    139.71 o 
   8   2  20    11747.42    11484.82    305.19 o 
   9   2  20      593.17      567.14     66.17 o 
  10   2  20     2316.80     2438.82    123.15 o 
  11   2  20     9063.89     8502.65    305.84 o 
  12   2  20     4979.18     4504.72    201.22 o 
 -12   3  20     7533.45     8229.04    349.19 o 
 -11   3  20    23431.93    25003.78    773.52 o 
 -10   3  20     7433.72     7606.86    283.98 o 
  -9   3  20    21074.59    22739.67    626.56 o 
  -8   3  20    10671.04    12244.91    334.89 o 
  -7   3  20    48212.90    52508.76   1853.07 o 
  -6   3  20    11775.01    12614.14    390.27 o 
  -5   3  20    42930.89    45042.87   1262.80 o 
  -4   3  20     3427.93     3586.78    101.37 o 
  -3   3  20    58930.68    62805.55   1559.83 o 
  -2   3  20    15403.67    16432.97    347.71 o 
  -1   3  20   112325.88   117154.33   3290.16 o 
   0   3  20     5292.63     5944.42    116.16 o 
   1   3  20   107244.06   108742.93   2937.78 o 
   2   3  20    14888.22    15289.51    283.44 o 
   3   3  20    62515.51    62904.36   1572.89 o 
   4   3  20     3849.01     3904.09     87.09 o 
   5   3  20    39342.73    40851.53    956.68 o 
   6   3  20    12133.67    13085.73    299.72 o 
   7   3  20    50623.72    54946.77   1414.53 o 
   8   3  20    11342.26    12523.42    321.28 o 
   9   3  20    19720.84    21405.10    556.83 o 
  10   3  20     7985.31     7857.55    251.92 o 
  11   3  20    24882.13    25383.53    682.59 o 
  12   3  20     7949.62     8222.05    325.63 o 
 -12   4  20     5570.14     6077.18    322.20 o 
 -11   4  20     6011.12     6157.92    250.49 o 
 -10   4  20    34440.86    35747.67   1078.58 o 
  -9   4  20    13824.06    14641.11    434.85 o 
  -8   4  20     6661.30     7524.13    240.73 o 
  -7   4  20    10782.91    10733.58    314.27 o 
  -6   4  20    45863.55    47585.89   1424.44 o 
  -5   4  20    20275.24    21369.31    504.45 o 
  -4   4  20     6320.10     6776.53    159.14 o 
  -3   4  20    20411.63    20722.77    569.85 o 
  -2   4  20    54550.77    59090.45   1476.46 o 
  -1   4  20    42290.53    42383.48    922.53 o 
   0   4  20    17919.63    19007.55    458.99 o 
   1   4  20    45721.68    45048.62   1022.91 o 
   2   4  20    55420.67    56352.71   1532.68 o 
   3   4  20    19415.64    18837.04    455.38 o 
   4   4  20     6248.14     6343.42    179.19 o 
   5   4  20    21964.06    20227.75    809.03 o 
   6   4  20    46034.35    46586.86   1155.43 o 
   7   4  20     9485.99     9094.52    233.95 o 
   8   4  20     6903.36     7457.54    226.97 o 
   9   4  20    14874.74    15127.19    390.68 o 
  10   4  20    33352.30    33899.33   1020.23 o 
  11   4  20     5288.96     5233.94    241.41 o 
  12   4  20     5804.77     6195.79    317.87 o 
 -11   5  20     2115.04     2104.57    143.13 o 
 -10   5  20     5724.88     5328.04    225.32 o 
  -9   5  20     1484.70     1531.29    109.65 o 
  -8   5  20     5176.51     5096.89    190.87 o 
  -7   5  20     1309.14     1252.25     79.31 o 
  -6   5  20     2775.03     2905.01    111.84 o 
  -5   5  20     1999.65     1840.22     71.21 o 
  -4   5  20      893.72      818.50     43.62 o 
  -3   5  20     4575.13     4368.80    173.33 o 
  -2   5  20     6934.94     7000.48    211.31 o 
  -1   5  20     4532.52     4687.47    155.21 o 
   0   5  20     5632.88     5699.13    150.76 o 
   1   5  20     3006.06     3093.67    128.66 o 
   2   5  20     6432.66     6214.08    151.04 o 
   3   5  20     5925.76     5802.30    174.39 o 
   4   5  20      897.10      764.22     43.66 o 
   5   5  20     2025.99     1848.51     76.93 o 
   6   5  20     2463.38     2612.13    108.80 o 
   7   5  20      938.88      748.46     54.04 o 
   8   5  20     5449.74     5297.32    185.04 o 
   9   5  20     1244.47     1110.21     77.93 o 
  10   5  20     5295.99     5282.91    223.22 o 
  11   5  20     2163.77     2046.24    149.81 o 
 -11   6  20     4608.05     4243.62    243.17 o 
 -10   6  20    37954.54    39514.87   1534.81 o 
  -9   6  20    12219.92    12818.20    592.78 o 
  -8   6  20     4408.77     4485.30    193.99 o 
  -7   6  20     8187.48     7957.34    295.78 o 
  -6   6  20    53623.19    57207.87   2245.33 o 
  -5   6  20     6279.85     6493.51    214.26 o 
  -4   6  20     3153.97     3214.01    155.83 o 
  -3   6  20    13010.91    13939.98    450.11 o 
  -2   6  20   141851.25   153392.36   5816.76 o 
  -1   6  20     5288.44     5856.14    178.27 o 
   0   6  20     1056.66     1123.55     55.80 o 
   1   6  20     5832.19     5893.83    196.75 o 
   2   6  20   140670.80   128131.12  10937.92 o 
   3   6  20    12801.28    12888.97    332.78 o 
   4   6  20     3038.16     3058.94    119.26 o 
   5   6  20     6631.17     6357.67    297.26 o 
   6   6  20    55687.40    56125.38   1720.89 o 
   7   6  20     9241.02     8966.40    363.90 o 
   8   6  20     3816.13     3804.95    215.21 o 
   9   6  20    12462.19    12987.09    405.83 o 
  10   6  20    39984.45    40440.47   1244.58 o 
  11   6  20     5807.28     5433.86    256.44 o 
 -10   7  20     9675.64    10154.81    558.93 o 
  -9   7  20    10484.58    10721.20    493.35 o 
  -8   7  20    13533.96    14529.92    504.36 o 
  -7   7  20    20770.42    22964.56    961.83 o 
  -6   7  20    15626.65    16942.52    845.25 o 
  -5   7  20    14351.27    15518.53    705.58 o 
  -4   7  20     1051.22     1041.60     82.44 o 
  -3   7  20    29970.62    35409.68   1155.53 o 
  -2   7  20    49628.24    59086.95   1825.48 o 
  -1   7  20    31201.98    34020.00    982.28 o 
   0   7  20     3034.64     3254.59    110.94 o 
   1   7  20    29865.47    31671.87   1058.56 o 
   2   7  20    50225.10    55458.91   2042.29 o 
   3   7  20    30426.53    33018.25    893.37 o 
   4   7  20     1031.33     1054.14     78.90 o 
   5   7  20    13650.15    13992.38    624.80 o 
   6   7  20    14119.82    14748.10    484.50 o 
   7   7  20    19838.42    20967.42   1051.53 o 
   8   7  20    13829.98    14775.69    617.03 o 
   9   7  20    10699.65    10908.04    661.98 o 
  10   7  20     8197.44     8269.17    323.07 o 
 -10   8  20     1019.97     1154.73    111.26 o 
  -9   8  20     1071.05     1234.91    119.72 o 
  -8   8  20     6538.49     6111.70    496.13 o 
  -7   8  20     5160.27     4407.22    289.10 o 
  -6   8  20      127.30      209.32     46.82 o 
  -5   8  20      434.97      329.23     59.91 o 
  -4   8  20     5149.78     5224.71    280.82 o 
  -3   8  20     8857.91     8799.15    338.41 o 
  -2   8  20      464.45      465.12     61.06 o 
  -1   8  20     2427.63     2223.01    117.78 o 
   0   8  20      924.54      818.93     73.54 o 
   1   8  20     2596.07     2115.43    128.48 o 
   2   8  20      768.13      676.52     69.09 o 
   3   8  20     8631.84     7659.86    319.15 o 
   4   8  20     5156.85     4962.31    215.12 o 
   5   8  20      478.22      317.48     65.89 o 
   6   8  20       44.11      121.28     38.04 o 
   7   8  20     5628.82     5234.64    241.63 o 
   8   8  20     6953.24     7096.03    335.43 o 
   9   8  20      932.43     1059.54    120.66 o 
  10   8  20      780.27      767.59    103.42 o 
  -9   9  20    14166.53    16229.58    631.20 o 
  -8   9  20     5033.71     4748.94    247.65 o 
  -7   9  20     2928.45     2754.66    146.46 o 
  -6   9  20      914.97      953.47     97.48 o 
  -5   9  20    20049.66    21883.54    808.55 o 
  -4   9  20     9965.51    10379.33    423.09 o 
  -3   9  20     5271.12     5034.08    216.63 o 
  -2   9  20      523.03      499.96     70.55 o 
  -1   9  20    13216.45    13207.22    423.57 o 
   0   9  20    12943.46    12283.95    731.32 o 
   1   9  20    13740.98    12726.32    804.15 o 
   2   9  20      495.38      377.48     61.13 o 
   3   9  20     5293.33     4809.21    229.81 o 
   4   9  20    10306.84    10128.42    395.59 o 
   5   9  20    21022.20    21055.04    971.52 o 
   6   9  20      708.28      619.61     93.08 o 
   7   9  20     2865.49     2754.14    179.12 o 
   8   9  20     6321.91     5627.05    591.97 o 
   9   9  20    15580.35    15409.84   1223.98 o 
  -8  10  20    40944.97    49273.27   1949.35 o 
  -7  10  20     7198.01     8893.46    445.05 o 
  -6  10  20     7475.66     9158.84    440.14 o 
  -5  10  20    12587.04    14285.78    586.36 o 
  -4  10  20    73486.27    85268.05   3729.81 o 
  -3  10  20     3060.02     3317.18    174.60 o 
  -2  10  20     3858.82     4170.33    196.92 o 
  -1  10  20    10095.16    11118.52    585.81 o 
   0  10  20    65385.22    67190.83   5121.81 o 
   1  10  20     9747.77    10046.64    778.98 o 
   2  10  20     3634.48     3455.99    261.41 o 
   3  10  20     2593.34     2675.16    161.84 o 
   4  10  20    73132.24    83115.66   3177.22 o 
   5  10  20    11588.31    12426.88    478.17 o 
   6  10  20     7788.28     9284.66    392.01 o 
   7  10  20     7047.29     8097.82    382.69 o 
   8  10  20    38767.96    42938.18   1608.60 o 
  -7  11  20      201.54      251.34     92.65 o 
  -6  11  20      650.00      738.17    139.34 o 
  -5  11  20     7271.51     7707.16    371.89 o 
  -4  11  20    12557.75    13229.23    593.51 o 
  -3  11  20      913.01     1004.09    103.44 o 
  -2  11  20      292.75      300.38     85.09 o 
  -1  11  20     1671.73     1460.07    107.11 o 
   0  11  20    15568.23    17028.12    750.45 o 
   1  11  20     1614.04     1306.12    167.22 o 
   2  11  20      289.76      293.62     72.07 o 
   3  11  20      977.50      937.96    103.89 o 
   4  11  20    12935.90    12702.48    574.14 o 
   5  11  20     7561.97     7578.42    322.85 o 
   6  11  20      445.40      557.10    106.98 o 
   7  11  20      230.89      273.08     97.01 o 
  -5  12  20      226.39      230.78    118.90 o 
  -4  12  20     9196.67     9475.06    411.52 o 
  -3  12  20     2314.03     2227.63    179.14 o 
  -2  12  20       16.48       -1.66     62.55 o 
  -1  12  20     1859.44     1975.97    184.92 o 
   0  12  20     2442.46     2335.78    221.14 o 
   1  12  20     2135.87     2255.15    243.39 o 
   2  12  20       17.19       38.88     46.33 o 
   3  12  20     2067.36     2095.32    280.87 o 
   4  12  20     9406.58     7876.59    874.00 o 
   5  12  20      164.25      138.01     73.67 o 
  -3  13  20    17744.03    21460.23    936.02 o 
  -2  13  20     2785.85     2820.26    213.78 o 
  -1  13  20    15804.59    18490.54    859.71 o 
   0  13  20      699.24      610.88    169.58 o 
   1  13  20    14469.29    17145.88    822.64 o 
   2  13  20     2769.11     2837.41    335.30 o 
   3  13  20    18350.41    21072.94   1127.39 o 
   1   0  21        4.98       45.24     18.47 o 
   2   0  21    10251.87     9288.64    225.61 o 
   3   0  21      136.83      180.54     21.79 o 
   4   0  21      517.61      503.77     55.02 o 
   5   0  21      835.36      902.26     46.13 o 
   6   0  21     4494.94     4814.37    138.05 o 
   7   0  21      875.96      902.43     60.89 o 
   8   0  21     4884.44     4441.84    159.63 o 
   9   0  21    16849.94    17036.16    572.08 o 
  10   0  21      389.85      370.17     54.12 o 
  11   0  21       17.11       68.11     48.77 o 
  12   0  21     2776.21     2669.27    150.71 o 
 -12   1  21    16076.22    15256.87    606.96 o 
 -11   1  21     5774.34     5633.51    215.65 o 
 -10   1  21     3119.05     3221.03    146.75 o 
  -9   1  21    18690.39    19154.99    605.38 o 
  -8   1  21    28277.63    28610.17    851.96 o 
  -7   1  21    23221.86    23800.98    846.93 o 
  -6   1  21      849.58      925.21     55.00 o 
  -5   1  21    38183.97    39854.25    948.89 o 
  -4   1  21    42796.46    42688.82   1031.95 o 
  -3   1  21    71986.49    74882.73   1958.84 o 
  -2   1  21     1195.37     1343.90     53.04 o 
  -1   1  21    52459.76    53132.52   1308.72 o 
   0   1  21    59636.55    59498.95   1503.16 o 
   1   1  21    50522.34    52238.45   1182.58 o 
   2   1  21     1256.28     1299.43     46.33 o 
   3   1  21    70822.59    71691.59   1835.37 o 
   4   1  21    43228.43    43100.80   1017.19 o 
   5   1  21    34789.38    36532.40    864.24 o 
   6   1  21     1158.19     1233.69     61.18 o 
   7   1  21    22096.84    23166.40    668.24 o 
   8   1  21    27138.82    27836.32    739.46 o 
   9   1  21    17046.38    17424.53    491.77 o 
  10   1  21     3204.28     3262.69    142.99 o 
  11   1  21     5281.53     5190.78    214.12 o 
  12   1  21    15263.75    14930.70    481.83 o 
 -12   2  21     9677.59     9412.17    383.87 o 
 -11   2  21    15667.24    16693.43    533.76 o 
 -10   2  21     9102.57     9785.84    371.68 o 
  -9   2  21    34947.91    38679.29   1127.06 o 
  -8   2  21    31393.82    33490.96   1295.93 o 
  -7   2  21    45581.39    47386.25   1626.94 o 
  -6   2  21    12155.14    12805.60    331.34 o 
  -5   2  21    95260.31   106117.16   2988.38 o 
  -4   2  21    63339.45    69849.16   1811.08 o 
  -3   2  21    53010.90    54910.43   1340.17 o 
  -2   2  21    22794.58    23562.42    509.09 o 
  -1   2  21   119747.77   128489.88   3757.86 o 
   0   2  21    36235.51    37994.79    849.13 o 
   1   2  21   123476.16   129655.81   3967.97 o 
   2   2  21    23610.77    23875.97    489.42 o 
   3   2  21    50113.68    50559.80   1282.26 o 
   4   2  21    67687.24    71347.91   1885.79 o 
   5   2  21    99200.97   109841.15   3122.38 o 
   6   2  21    11879.55    12505.75    285.72 o 
   7   2  21    45173.18    47682.14   1261.54 o 
   8   2  21    33690.31    36294.32    923.12 o 
   9   2  21    36633.11    39765.37   1057.74 o 
  10   2  21     9496.10    10464.16    296.96 o 
  11   2  21    15949.08    16636.29    505.46 o 
  12   2  21    11354.13    10555.12    357.44 o 
 -12   3  21      622.25      677.10     80.91 o 
 -11   3  21      867.47      823.27     96.51 o 
 -10   3  21    11217.83    11815.21    398.06 o 
  -9   3  21     9009.72     8501.60    280.93 o 
  -8   3  21     1791.76     1758.13     92.47 o 
  -7   3  21     4289.29     3816.81    162.02 o 
  -6   3  21     9150.55     8921.20    257.62 o 
  -5   3  21     3864.12     3823.44    110.94 o 
  -4   3  21     1262.65     1123.31     48.37 o 
  -3   3  21    12151.19    11232.30    254.79 o 
  -2   3  21     1905.05     1813.77     60.87 o 
  -1   3  21    11093.20     9881.03    221.01 o 
   0   3  21     3713.20     3475.58     85.58 o 
   1   3  21    10621.78     9525.96    233.69 o 
   2   3  21     1697.84     1514.43     69.09 o 
   3   3  21    12804.53    11327.30    305.09 o 
   4   3  21     1117.26      967.18     39.73 o 
   5   3  21     3122.49     3007.79     93.17 o 
   6   3  21     8566.52     8264.74    204.32 o 
   7   3  21     4612.78     4143.09    142.11 o 
   8   3  21     1461.76     1460.49     83.24 o 
   9   3  21     8097.95     7507.12    239.81 o 
  10   3  21    10679.05    10482.87    319.38 o 
  11   3  21     1227.95     1174.84    117.41 o 
  12   3  21      638.63      733.85     81.46 o 
 -11   4  21    16949.44    16921.94    612.71 o 
 -10   4  21    20275.37    19522.88    637.19 o 
  -9   4  21     5265.81     5092.91    205.82 o 
  -8   4  21      225.69      277.20     41.69 o 
  -7   4  21    19276.54    19036.68    643.51 o 
  -6   4  21    30808.09    30172.34    965.25 o 
  -5   4  21    11255.60    11259.15    301.15 o 
  -4   4  21    14763.94    14687.24    363.07 o 
  -3   4  21    27007.54    27676.44    699.26 o 
  -2   4  21    80376.34    82542.88   2303.44 o 
  -1   4  21    19117.45    18480.03    378.47 o 
   0   4  21     2287.34     2223.35     51.56 o 
   1   4  21    18125.12    17251.96    457.36 o 
   2   4  21    78833.23    76111.02   2311.08 o 
   3   4  21    28629.62    28266.43    716.35 o 
   4   4  21    14361.41    13809.23    360.63 o 
   5   4  21    10200.52     9302.83    333.41 o 
   6   4  21    28729.82    27377.97   1124.93 o 
   7   4  21    20049.91    19556.43    611.89 o 
   8   4  21      258.41      297.16     47.17 o 
   9   4  21     5001.08     4581.56    189.21 o 
  10   4  21    18969.50    18169.19    565.11 o 
  11   4  21    16305.14    16246.90    599.19 o 
 -11   5  21    24722.00    26663.22    922.98 o 
 -10   5  21    31527.91    32351.88   1045.36 o 
  -9   5  21     3613.47     3895.77    166.58 o 
  -8   5  21      150.50      212.08     35.63 o 
  -7   5  21    45519.34    51029.88   1490.94 o 
  -6   5  21    75223.88    85729.91   2437.01 o 
  -5   5  21    23566.54    25877.14    614.35 o 
  -4   5  21      436.22      536.85     39.95 o 
  -3   5  21    40587.76    44760.25   1425.98 o 
  -2   5  21    91432.38   100649.67   3287.02 o 
  -1   5  21    34289.77    39320.51   1091.61 o 
   0   5  21     1241.29     1465.10     61.45 o 
   1   5  21    34976.22    38141.49   1246.49 o 
   2   5  21    89569.30    93662.12   3253.55 o 
   3   5  21    42289.00    44066.55   2078.35 o 
   4   5  21      924.91      921.30     53.40 o 
   5   5  21    24367.33    25837.04    685.17 o 
   6   5  21    75843.48    82468.72   2608.39 o 
   7   5  21    47405.27    48310.95   2307.71 o 
   8   5  21      169.08      218.81     37.42 o 
   9   5  21     4426.72     4787.53    180.47 o 
  10   5  21    32955.18    35463.81   1049.81 o 
  11   5  21    26120.04    29255.21   1003.97 o 
 -11   6  21    20435.45    19942.46   1053.13 o 
 -10   6  21    11676.90    11274.52    471.16 o 
  -9   6  21     1255.89     1426.35    107.61 o 
  -8   6  21       57.25       74.64     42.30 o 
  -7   6  21    21621.96    21852.09    704.22 o 
  -6   6  21    17573.97    16841.81    612.29 o 
  -5   6  21     3318.15     3677.66    122.53 o 
  -4   6  21     1796.59     1884.89    103.94 o 
  -3   6  21     6641.89     6436.74    321.36 o 
  -2   6  21    55693.55    58132.24   1843.06 o 
  -1   6  21     8744.39     8978.30    264.81 o 
   0   6  21       12.19      119.66     48.93 o 
   1   6  21     9749.12     9444.65    448.91 o 
   2   6  21    54954.25    55002.39   2105.59 o 
   3   6  21     5484.70     5569.16    175.09 o 
   4   6  21     2371.18     2591.68    125.63 o 
   5   6  21     4186.95     4172.99    147.41 o 
   6   6  21    16712.56    15577.05    537.09 o 
   7   6  21    19178.76    19310.09    653.08 o 
   8   6  21       27.71       54.68     41.80 o 
   9   6  21     1607.98     1685.17    108.71 o 
  10   6  21    10745.82    10292.54    384.69 o 
  11   6  21    19925.45    20076.54    757.23 o 
 -10   7  21     5267.87     4980.69    354.23 o 
  -9   7  21    11766.27    11153.06    499.60 o 
  -8   7  21      606.84      587.18     72.88 o 
  -7   7  21      305.49      369.30     50.52 o 
  -6   7  21     2366.94     2411.96    139.46 o 
  -5   7  21    14388.31    13645.08    720.44 o 
  -4   7  21       57.94       97.69     38.43 o 
  -3   7  21     5021.39     4645.09    237.13 o 
  -2   7  21      816.87      831.18     83.54 o 
  -1   7  21    21410.86    21282.67    628.15 o 
   0   7  21      863.67      855.04     43.70 o 
   1   7  21    22419.64    20190.07   1200.97 o 
   2   7  21     1244.71     1084.92     86.86 o 
   3   7  21     4364.70     4020.33    141.44 o 
   4   7  21       55.82       17.56     16.67 o 
   5   7  21    13957.32    12347.18    878.83 o 
   6   7  21     3159.44     2873.56    179.06 o 
   7   7  21      292.69      316.24     53.12 o 
   8   7  21      459.58      413.42     68.89 o 
   9   7  21    11429.80    10725.97    713.98 o 
  10   7  21     5573.87     4851.42    321.58 o 
  -9   8  21    24622.09    28575.12   1697.08 o 
  -8   8  21    16224.89    17174.53    738.99 o 
  -7   8  21    33553.54    34795.24   1734.71 o 
  -6   8  21    10496.44    11088.66    666.19 o 
  -5   8  21    60287.25    66717.21   3471.94 o 
  -4   8  21    25525.06    29166.89    988.09 o 
  -3   8  21    44232.97    50598.19   1779.43 o 
  -2   8  21     7201.66     8077.37    265.05 o 
  -1   8  21    74666.61    80880.21   2725.33 o 
   0   8  21    23393.30    21783.57   1213.76 o 
   1   8  21    70459.06    73658.71   2880.39 o 
   2   8  21     7430.70     7967.69    364.53 o 
   3   8  21    48877.58    52108.32   2002.33 o 
   4   8  21    26117.05    27012.15    797.50 o 
   5   8  21    56527.08    60055.52   1928.12 o 
   6   8  21    11005.72    11803.02    558.51 o 
   7   8  21    37429.99    36983.46   1850.68 o 
   8   8  21    16339.30    17277.97    632.64 o 
   9   8  21    23214.27    25702.21    902.32 o 
  -9   9  21     9350.58    10573.73    490.09 o 
  -8   9  21     9197.56    10276.88    452.12 o 
  -7   9  21    14096.52    15178.75    736.59 o 
  -6   9  21     2952.72     3780.41    229.85 o 
  -5   9  21    15701.32    17216.12    675.42 o 
  -4   9  21     6364.45     6666.83    315.46 o 
  -3   9  21    15324.92    16885.78    540.90 o 
  -2   9  21     1382.32     1629.91     99.54 o 
  -1   9  21    17809.15    19859.65    622.96 o 
   0   9  21    13091.50    12529.33    669.48 o 
   1   9  21    18859.15    19090.37   1231.66 o 
   2   9  21     1672.20     1774.63    116.78 o 
   3   9  21    14671.37    15206.32    576.02 o 
   4   9  21     5446.80     5330.51    234.57 o 
   5   9  21    16162.81    16079.73    579.28 o 
   6   9  21     3586.86     4041.56    189.59 o 
   7   9  21    13311.54    13598.90    816.91 o 
   8   9  21     8230.33     7775.48    549.02 o 
   9   9  21     9249.13     8982.99    619.57 o 
  -8  10  21     3310.57     3794.47    284.65 o 
  -7  10  21     1216.13     1561.18    193.12 o 
  -6  10  21      670.47      663.63    136.98 o 
  -5  10  21     1729.17     1777.30    180.90 o 
  -4  10  21     2942.85     3207.61    217.90 o 
  -3  10  21      844.13      995.06    100.68 o 
  -2  10  21     2637.84     2665.66    164.42 o 
  -1  10  21       10.39        3.11     37.60 o 
   0  10  21     1169.57     1233.47    167.65 o 
   1  10  21       30.51       22.07     37.26 o 
   2  10  21     2678.75     2382.95    193.88 o 
   3  10  21      871.74      997.27    128.34 o 
   4  10  21     3350.33     3547.86    201.66 o 
   5  10  21     2454.73     2398.84    171.21 o 
   6  10  21      605.24      640.15    115.99 o 
   7  10  21     1051.69     1239.62    131.13 o 
   8  10  21     3376.35     3685.74    276.21 o 
  -7  11  21     5497.32     6218.89    431.55 o 
  -6  11  21     1433.07     1719.82    185.29 o 
  -5  11  21    23541.46    26241.37   1307.17 o 
  -4  11  21    39621.13    42642.98   1509.94 o 
  -3  11  21     6846.50     7652.68    314.95 o 
  -2  11  21      436.26      685.93     85.61 o 
  -1  11  21     9179.04     9650.82    449.60 o 
   0  11  21    23846.29    25419.99   1060.38 o 
   1  11  21     9319.42     7965.88    830.51 o 
   2  11  21      608.84      771.74    116.54 o 
   3  11  21     6791.21     6839.89    460.63 o 
   4  11  21    39664.40    41642.98   1765.69 o 
   5  11  21    23454.85    24833.29   1136.85 o 
   6  11  21     2300.75     2578.62    220.91 o 
   7  11  21     5645.66     5758.17    340.56 o 
  -5  12  21    23000.66    27257.52   1120.56 o 
  -4  12  21    25358.21    30784.94   1071.60 o 
  -3  12  21     9700.53    11401.25    515.49 o 
  -2  12  21     1504.23     1807.44    164.19 o 
  -1  12  21    16878.85    19361.68    850.54 o 
   0  12  21    27481.99    33946.29   1476.93 o 
   1  12  21    15542.22    17340.95    947.60 o 
   2  12  21     1133.98     1524.97    248.04 o 
   3  12  21    10947.56    11228.15    964.21 o 
   4  12  21    26163.20    31182.36   1494.92 o 
   5  12  21    20690.23    22957.39    851.85 o 
  -2  13  21       59.19       21.80     83.93 o 
  -1  13  21      422.55      365.90    148.58 o 
   0  13  21     2080.95     2587.51    285.17 o 
   1  13  21      541.22      448.84    158.48 o 
   2  13  21      211.19      118.94    115.28 o 
   0   0  22   191885.61   212771.81  11659.72 o 
   1   0  22    10508.07    11348.24    249.09 o 
   2   0  22    18773.20    18058.49    387.20 o 
   3   0  22      122.52      193.43     30.04 o 
   4   0  22   134383.20   146835.80   4493.89 o 
   5   0  22     3603.64     4008.45    112.87 o 
   6   0  22     8842.37     9565.67    225.32 o 
   7   0  22       50.66      144.19     31.95 o 
   8   0  22    94564.34   105065.42   3122.54 o 
   9   0  22    26111.80    27237.91    708.90 o 
  10   0  22      228.78      271.45     60.61 o 
  11   0  22       14.62      117.03     51.61 o 
  12   0  22    26828.39    27886.18   1180.62 o 
 -12   1  22     3299.77     3065.95    169.20 o 
 -11   1  22     1539.15     1377.12    105.55 o 
 -10   1  22      578.64      612.09     71.22 o 
  -9   1  22    16454.96    16313.70    643.44 o 
  -8   1  22    17732.91    17149.14    630.07 o 
  -7   1  22     1042.30      865.74     59.60 o 
  -6   1  22     1233.67     1143.66     58.88 o 
  -5   1  22    10312.81    10435.66    243.14 o 
  -4   1  22    44500.59    44654.97   1105.59 o 
  -3   1  22     7495.18     7014.73    181.67 o 
  -2   1  22      287.26      320.13     28.57 o 
  -1   1  22    55310.11    53926.35   1372.57 o 
   0   1  22    99781.99    97731.81   2777.24 o 
   1   1  22    54678.80    51703.26   1555.71 o 
   2   1  22      526.19      378.71     28.99 o 
   3   1  22     7816.41     6913.67    173.01 o 
   4   1  22    47303.02    46112.71   1108.90 o 
   5   1  22     9783.12    10116.94    239.35 o 
   6   1  22      496.03      541.48     38.73 o 
   7   1  22      997.24      847.87     56.99 o 
   8   1  22    16969.93    17019.46    451.07 o 
   9   1  22    16123.48    16270.15    447.64 o 
  10   1  22      782.00      852.80     92.22 o 
  11   1  22     1651.94     1588.27    120.56 o 
  12   1  22     3405.98     3248.16    162.12 o 
 -12   2  22    12922.95    13071.13    475.34 o 
 -11   2  22     7472.45     6999.62    355.10 o 
 -10   2  22      159.02      152.55     53.43 o 
  -9   2  22     1324.03     1253.50     81.92 o 
  -8   2  22    11817.66    12106.56    399.82 o 
  -7   2  22    20083.35    20218.87    547.42 o 
  -6   2  22      995.32     1060.29     55.23 o 
  -5   2  22     7510.82     7023.48    206.60 o 
  -4   2  22    10642.91    10980.53    267.39 o 
  -3   2  22    18161.13    17554.17    406.13 o 
  -2   2  22     2105.89     1621.24     65.58 o 
  -1   2  22    17884.22    15947.58    380.10 o 
   0   2  22    20345.20    17754.56    541.06 o 
   1   2  22    19037.63    15959.66    519.66 o 
   2   2  22     1831.17     1347.86     48.93 o 
   3   2  22    16180.20    14731.40    464.85 o 
   4   2  22    10636.78    10465.98    299.52 o 
   5   2  22     8753.25     8006.12    196.06 o 
   6   2  22     1165.63     1231.52     61.51 o 
   7   2  22    18848.97    19000.92    483.42 o 
   8   2  22    11628.12    12067.12    333.91 o 
   9   2  22     1004.42      998.34     82.98 o 
  10   2  22      128.37      111.03     52.29 o 
  11   2  22     7323.67     7171.04    264.35 o 
  12   2  22    12886.74    12425.30    497.38 o 
 -11   3  22    16304.71    18071.02    609.25 o 
 -10   3  22     8033.25     8145.83    295.06 o 
  -9   3  22    15025.26    15673.95    447.83 o 
  -8   3  22     2848.80     2800.12    139.72 o 
  -7   3  22    50185.67    55350.77   1754.14 o 
  -6   3  22    14458.29    15321.77    519.15 o 
  -5   3  22    33859.36    38798.27    949.52 o 
  -4   3  22     7867.39     9003.32    211.79 o 
  -3   3  22    36681.52    40468.66   1028.82 o 
  -2   3  22     8688.10     9729.34    237.74 o 
  -1   3  22    26849.79    27361.12    591.23 o 
   0   3  22      568.64      557.59     30.62 o 
   1   3  22    28238.31    27814.91    705.17 o 
   2   3  22     8929.54    10083.14    192.32 o 
   3   3  22    37275.62    38255.21   1288.34 o 
   4   3  22     9509.00    10365.21    244.26 o 
   5   3  22    33970.77    35223.39   1030.25 o 
   6   3  22    13720.60    14779.88    344.80 o 
   7   3  22    51969.15    56300.40   1476.07 o 
   8   3  22     3204.73     3322.93    124.94 o 
   9   3  22    15031.54    15661.30    431.26 o 
  10   3  22     7506.70     7332.50    244.02 o 
  11   3  22    16942.47    17195.69    744.94 o 
 -11   4  22     9230.50     9185.47    361.17 o 
 -10   4  22    41747.41    42383.29   1321.53 o 
  -9   4  22     3492.59     3699.60    161.65 o 
  -8   4  22     4678.86     5007.07    219.92 o 
  -7   4  22    19619.67    19688.45    824.61 o 
  -6   4  22    57450.29    62138.97   1749.69 o 
  -5   4  22    20853.43    22413.24    526.28 o 
  -4   4  22     6347.84     6665.63    200.72 o 
  -3   4  22    52650.10    55725.36   1547.05 o 
  -2   4  22    95390.09   105626.94   3027.34 o 
  -1   4  22    33386.97    35334.15    747.87 o 
   0   4  22     5676.28     5688.41    118.16 o 
   1   4  22    35221.53    35939.00    905.56 o 
   2   4  22    95338.24    99128.19   3139.15 o 
   3   4  22    48614.08    49857.79   1370.08 o 
   4   4  22     7054.87     7346.52    200.61 o 
   5   4  22    22227.02    22444.02    604.13 o 
   6   4  22    54733.63    54641.95   1989.99 o 
   7   4  22    18818.22    19050.98    608.89 o 
   8   4  22     5458.36     5625.77    218.79 o 
   9   4  22     4316.25     4218.28    189.37 o 
  10   4  22    39949.20    41484.70   1262.05 o 
  11   4  22     8735.69     8675.80    324.47 o 
 -11   5  22     2868.43     2907.05    184.18 o 
 -10   5  22    11901.28    11832.89    461.85 o 
  -9   5  22     2426.41     2395.85    145.13 o 
  -8   5  22     1062.60      983.21     83.67 o 
  -7   5  22     2798.13     2613.06    127.37 o 
  -6   5  22     9609.65     9643.82    260.68 o 
  -5   5  22     3615.62     3653.44    133.51 o 
  -4   5  22     2145.06     2032.67     86.23 o 
  -3   5  22      140.20      212.57     25.07 o 
  -2   5  22     6394.52     6055.29    201.77 o 
  -1   5  22      646.14      666.10     53.69 o 
   0   5  22      332.94      243.74     27.98 o 
   1   5  22      721.19      661.59     57.90 o 
   2   5  22     5946.98     5590.14    146.22 o 
   3   5  22      214.43      190.63     27.84 o 
   4   5  22     3092.29     2698.77    106.62 o 
   5   5  22     3598.80     3497.33    128.57 o 
   6   5  22     8516.51     8281.26    279.38 o 
   7   5  22     3249.68     2934.51    131.01 o 
   8   5  22     1306.95     1315.39     88.42 o 
   9   5  22     2603.84     2650.98    131.99 o 
  10   5  22    11285.82    11077.93    397.21 o 
  11   5  22     2816.31     2715.61    164.84 o 
 -10   6  22    29450.42    29675.94   1824.50 o 
  -9   6  22     1808.05     1623.17    112.41 o 
  -8   6  22     6442.12     6595.21    250.29 o 
  -7   6  22    17007.53    16426.67    714.62 o 
  -6   6  22    49079.81    53405.53   1621.37 o 
  -5   6  22    14081.75    15126.06    627.44 o 
  -4   6  22     4990.51     4839.29    173.24 o 
  -3   6  22     3827.32     3850.43    170.01 o 
  -2   6  22    65445.27    71223.26   2335.45 o 
  -1   6  22     9455.13     9813.70    301.03 o 
   0   6  22    11247.43    10554.69    321.89 o 
   1   6  22    10717.84    10363.47    570.73 o 
   2   6  22    67572.39    70138.48   2713.54 o 
   3   6  22     4047.04     3815.17    124.55 o 
   4   6  22     4295.11     4009.37    150.34 o 
   5   6  22    15487.98    15647.69    630.54 o 
   6   6  22    51441.30    51728.08   1850.81 o 
   7   6  22    16558.52    15671.09    675.26 o 
   8   6  22     5814.47     5853.85    289.68 o 
   9   6  22     1682.77     1601.86    123.41 o 
  10   6  22    31476.61    31372.38   1005.01 o 
 -10   7  22     8098.73     8060.76    491.40 o 
  -9   7  22    10773.57    11401.44    565.73 o 
  -8   7  22     1439.18     1535.73    101.45 o 
  -7   7  22    23909.62    25865.01   1157.99 o 
  -6   7  22    15064.95    16253.10    924.02 o 
  -5   7  22    26294.93    28638.93   1027.85 o 
  -4   7  22     3507.45     4160.87    194.84 o 
  -3   7  22    22750.02    25725.36    748.57 o 
  -2   7  22    40975.89    46750.42   1393.04 o 
  -1   7  22    43722.08    48130.09   1447.82 o 
   0   7  22      583.08      501.60     46.66 o 
   1   7  22    45589.21    49728.85   1766.88 o 
   2   7  22    38884.48    43610.87   1943.60 o 
   3   7  22    21630.66    24763.51    605.36 o 
   4   7  22     3709.61     4061.34    148.33 o 
   5   7  22    26248.86    28526.54    907.22 o 
   6   7  22    15325.00    15773.69    747.27 o 
   7   7  22    21929.62    23067.48   1159.87 o 
   8   7  22     1992.67     2077.29    122.23 o 
   9   7  22    10530.35    10977.41    523.37 o 
  10   7  22     8224.46     7982.70    486.06 o 
  -9   8  22      781.61      915.19    107.71 o 
  -8   8  22     4744.42     4428.76    212.15 o 
  -7   8  22     7172.43     6504.48    429.49 o 
  -6   8  22      902.54      959.96    102.39 o 
  -5   8  22     3137.83     3314.89    201.30 o 
  -4   8  22     4697.34     4872.01    211.52 o 
  -3   8  22      477.56      340.71     73.34 o 
  -2   8  22      297.04      291.52     63.95 o 
  -1   8  22     5516.59     5268.67    211.90 o 
   0   8  22     5191.93     4075.05    276.43 o 
   1   8  22     6046.33     5137.95    398.03 o 
   2   8  22      382.88      400.57     69.42 o 
   3   8  22      350.40      204.93     62.11 o 
   4   8  22     5094.55     4429.02    222.59 o 
   5   8  22     3605.00     3198.73    171.03 o 
   6   8  22     1005.18      906.05    109.05 o 
   7   8  22     6638.20     6368.00    278.61 o 
   8   8  22     5204.06     4855.98    247.66 o 
   9   8  22     1152.16     1447.66    156.52 o 
  -8   9  22     7861.64     8545.34    414.54 o 
  -7   9  22     2500.18     2565.39    150.49 o 
  -6   9  22     1600.89     1805.89    164.76 o 
  -5   9  22     9377.29    10352.80    427.24 o 
  -4   9  22    12728.76    12817.57    493.05 o 
  -3   9  22     5570.90     5403.37    244.24 o 
  -2   9  22     3865.00     4258.12    183.62 o 
  -1   9  22     6379.13     6697.80    323.11 o 
   0   9  22    10710.39    11039.21    481.89 o 
   1   9  22     6625.99     5987.38    647.11 o 
   2   9  22     3952.63     4053.01    310.67 o 
   3   9  22     5973.44     5476.22    243.55 o 
   4   9  22    13237.52    13382.91    479.41 o 
   5   9  22    10235.43    10627.70    439.20 o 
   6   9  22     1695.59     1660.70    148.68 o 
   7   9  22     2589.45     2571.17    237.06 o 
   8   9  22     7259.29     6559.53    525.68 o 
  -7  10  22      813.49     1094.10    171.24 o 
  -6  10  22     1788.49     2143.60    192.61 o 
  -5  10  22    17686.36    20708.03    782.86 o 
  -4  10  22    79394.94    92172.49   3719.23 o 
  -3  10  22     8005.14     9501.44    380.08 o 
  -2  10  22     2954.58     3377.99    174.56 o 
  -1  10  22     9516.32    10535.68    450.34 o 
   0  10  22    43319.78    48377.12   1939.28 o 
   1  10  22     9851.48     9031.96    926.94 o 
   2  10  22     3352.55     3370.74    332.53 o 
   3  10  22     8355.52     9560.30    413.09 o 
   4  10  22    76539.96    83797.44   3634.01 o 
   5  10  22    17698.81    20432.86    757.27 o 
   6  10  22     2251.50     2577.96    184.10 o 
   7  10  22      992.24     1197.75    139.45 o 
  -6  11  22      814.09      977.17    144.30 o 
  -5  11  22     8823.04     9489.89    428.80 o 
  -4  11  22     4843.06     4400.63    252.43 o 
  -3  11  22     1718.45     1689.21    145.77 o 
  -2  11  22     2602.25     2706.97    211.93 o 
  -1  11  22     5073.73     5162.79    291.96 o 
   0  11  22     1257.46      971.06    170.01 o 
   1  11  22     4917.20     4960.55    356.74 o 
   2  11  22     2473.24     2536.55    271.73 o 
   3  11  22     1633.43     1685.78    153.26 o 
   4  11  22     4851.48     4171.55    253.98 o 
   5  11  22     9764.49    10097.98    431.92 o 
   6  11  22      910.61     1064.40    135.85 o 
  -5  12  22     1472.96     1385.90    183.89 o 
  -4  12  22     6074.19     5923.31    298.20 o 
  -3  12  22     5693.45     6349.16    347.99 o 
  -2  12  22      434.64      616.68    140.84 o 
  -1  12  22     1475.74     1489.61    188.70 o 
   0  12  22     5183.50     6113.79    380.01 o 
   1  12  22     1588.74     1515.93    213.44 o 
   2  12  22      382.91      558.19    185.82 o 
   3  12  22     5900.27     6172.51    504.35 o 
   4  12  22     6751.89     6850.34    504.28 o 
   5  12  22     1483.45     1486.16    282.82 o 
  -1  13  22    10870.69    12259.67    608.02 o 
   0  13  22     2054.35     2499.75    231.61 o 
   1  13  22    10802.73    12433.29    675.73 o 
   1   0  23     2142.64     2024.86     66.62 o 
   2   0  23     3264.61     3260.11    104.81 o 
   3   0  23     3177.57     2756.89     82.40 o 
   4   0  23     2160.30     2002.50     84.47 o 
   5   0  23      421.72      461.47     38.76 o 
   6   0  23       20.05       35.92     24.88 o 
   7   0  23     1236.87     1282.49     71.84 o 
   8   0  23       29.76       69.65     37.20 o 
   9   0  23      658.64      697.57     72.40 o 
  10   0  23     3749.71     3753.98    160.41 o 
  11   0  23      610.16      564.51     84.36 o 
  12   0  23     2101.24     1814.00    145.10 o 
 -12   1  23     9660.63     9875.58    358.02 o 
 -11   1  23     4932.58     5111.30    284.30 o 
 -10   1  23      223.22      288.71     57.90 o 
  -9   1  23    12996.26    13109.54    426.62 o 
  -8   1  23    17247.39    17665.31    606.47 o 
  -7   1  23    17337.60    17754.14    596.49 o 
  -6   1  23     2730.23     2768.13    102.83 o 
  -5   1  23     1544.16     1760.18     64.48 o 
  -4   1  23    12887.14    12476.43    291.91 o 
  -3   1  23     8551.70     8994.91    211.29 o 
  -2   1  23     3814.50     3899.88    103.86 o 
  -1   1  23    35744.23    37412.04    882.57 o 
   0   1  23    35231.97    33499.11    928.02 o 
   1   1  23    35806.38    37866.21    917.07 o 
   2   1  23     3482.07     3461.12     92.52 o 
   3   1  23     9047.81     9429.92    206.46 o 
   4   1  23    14240.56    13337.89    298.88 o 
   5   1  23     1168.12     1295.25     56.13 o 
   6   1  23     2141.68     2175.45     88.59 o 
   7   1  23    16676.01    17707.85    439.95 o 
   8   1  23    18406.03    18940.85    512.80 o 
   9   1  23    11358.40    11706.42    333.67 o 
  10   1  23       61.73      151.72     51.13 o 
  11   1  23     4684.85     4970.26    199.37 o 
  12   1  23    10124.18    10686.01    410.75 o 
 -11   2  23     5949.12     5829.83    318.08 o 
 -10   2  23    16562.78    17504.76    813.00 o 
  -9   2  23    31293.12    33094.31   1296.04 o 
  -8   2  23    17839.83    19499.01    632.94 o 
  -7   2  23    13490.45    15017.20    535.60 o 
  -6   2  23     3981.51     4025.55    160.92 o 
  -5   2  23    32184.41    36299.82    862.69 o 
  -4   2  23    21182.09    23476.56    541.42 o 
  -3   2  23    36638.17    39208.38    924.34 o 
  -2   2  23     4164.64     4010.98    106.12 o 
  -1   2  23    71954.42    77013.05   2031.86 o 
   0   2  23    63647.13    68141.12   1719.59 o 
   1   2  23    72562.39    75205.79   1932.98 o 
   2   2  23     4265.58     4058.86    103.84 o 
   3   2  23    35066.79    36504.38    837.44 o 
   4   2  23    20759.16    21907.12    593.55 o 
   5   2  23    32732.46    36032.31    909.04 o 
   6   2  23     3531.95     3822.08    118.79 o 
   7   2  23    12891.55    14353.53    351.17 o 
   8   2  23    19671.32    21230.21    549.55 o 
   9   2  23    31076.15    33079.76    863.42 o 
  10   2  23    16756.78    18296.79    511.21 o 
  11   2  23     5417.28     5426.70    206.72 o 
 -11   3  23      482.45      406.18     66.22 o 
 -10   3  23      206.48      184.86     43.28 o 
  -9   3  23     2712.70     2526.28    143.03 o 
  -8   3  23     2023.48     1961.41    100.45 o 
  -7   3  23      973.91      916.37     57.68 o 
  -6   3  23      625.44      572.50     46.54 o 
  -5   3  23     5150.54     4828.61    144.31 o 
  -4   3  23      775.31      718.70     44.61 o 
  -3   3  23      563.04      540.90     44.47 o 
  -2   3  23     4418.20     4593.85    110.35 o 
  -1   3  23     6916.03     6487.38    150.42 o 
   0   3  23      950.01      806.54     36.27 o 
   1   3  23     7482.94     6630.68    218.64 o 
   2   3  23     4160.84     3895.42    119.43 o 
   3   3  23      485.60      482.26     33.19 o 
   4   3  23      610.28      498.97     31.95 o 
   5   3  23     5408.74     4817.95    131.55 o 
   6   3  23      903.50      824.14     48.99 o 
   7   3  23     1103.06     1077.65     66.53 o 
   8   3  23     1936.12     1943.33     94.31 o 
   9   3  23     2080.52     2108.02    106.97 o 
  10   3  23      341.88      293.33     62.87 o 
  11   3  23      586.62      539.00     86.53 o 
 -11   4  23    13985.12    13923.44    530.77 o 
 -10   4  23     7614.84     7348.96    301.76 o 
  -9   4  23     3548.84     2998.85    164.35 o 
  -8   4  23     1742.28     1490.59     94.47 o 
  -7   4  23    21384.34    20870.82    680.12 o 
  -6   4  23    11156.61    11230.46    353.81 o 
  -5   4  23     2683.33     2602.15     99.04 o 
  -4   4  23     2787.26     2583.58    100.64 o 
  -3   4  23    18457.89    19208.78    464.95 o 
  -2   4  23     6916.02     6812.85    170.00 o 
  -1   4  23     2572.11     2327.88     70.48 o 
   0   4  23     1689.62     1593.12     46.46 o 
   1   4  23     2194.93     2066.79     58.02 o 
   2   4  23     7122.88     6981.88    174.05 o 
   3   4  23    19646.31    19054.65    704.60 o 
   4   4  23     3088.32     2816.83    102.17 o 
   5   4  23     2814.39     2591.75    105.20 o 
   6   4  23    10231.44     9170.29    402.94 o 
   7   4  23    23115.90    21670.61    921.15 o 
   8   4  23     2113.78     1794.52    105.41 o 
   9   4  23     3172.75     2967.52    155.23 o 
  10   4  23     6674.28     6664.92    271.91 o 
  11   4  23    14957.44    14296.45    500.52 o 
 -11   5  23     5315.12     5719.62    251.58 o 
 -10   5  23     9289.79     9719.22    349.62 o 
  -9   5  23     3720.57     4075.93    206.45 o 
  -8   5  23     7677.87     8081.29    387.47 o 
  -7   5  23    26894.17    29412.92    766.23 o 
  -6   5  23    28156.54    30640.16    930.53 o 
  -5   5  23     3986.42     4353.97    153.89 o 
  -4   5  23     5151.37     5904.83    206.18 o 
  -3   5  23    27812.80    31302.81    736.35 o 
  -2   5  23    71876.98    79796.94   2528.06 o 
  -1   5  23     5136.05     5566.58    188.27 o 
   0   5  23     3669.01     3792.38    163.81 o 
   1   5  23     5365.27     5721.41    210.70 o 
   2   5  23    66566.16    70986.02   2084.57 o 
   3   5  23    29902.84    30805.50    895.01 o 
   4   5  23     5840.61     6775.50    214.16 o 
   5   5  23     4020.33     4231.24    133.42 o 
   6   5  23    26881.59    28323.59    786.35 o 
   7   5  23    26150.78    27579.73    898.36 o 
   8   5  23     8433.35     8828.47    282.93 o 
   9   5  23     3170.84     3452.89    172.13 o 
  10   5  23     8792.75     9201.29    313.87 o 
  11   5  23     5828.10     5997.52    263.51 o 
 -10   6  23     5096.64     4806.62    261.46 o 
  -9   6  23     4918.22     5031.99    259.32 o 
  -8   6  23     1296.76     1210.21     88.59 o 
  -7   6  23    10511.30    10104.82    455.37 o 
  -6   6  23     9252.89     8964.37    437.74 o 
  -5   6  23     5131.32     4939.34    230.89 o 
  -4   6  23     2745.20     2503.07    135.43 o 
  -3   6  23     1340.48     1508.71     95.29 o 
  -2   6  23    12448.89    12272.83    385.56 o 
  -1   6  23     8078.49     7981.21    253.08 o 
   0   6  23     9788.95     8917.11    405.51 o 
   1   6  23     8585.95     7774.30    474.44 o 
   2   6  23    12668.91    12034.17    459.58 o 
   3   6  23     1111.46     1160.14     58.14 o 
   4   6  23     2722.27     2621.36    103.74 o 
   5   6  23     5525.37     5052.27    228.78 o 
   6   6  23     8990.68     8499.89    303.22 o 
   7   6  23    11366.17    10758.28    473.41 o 
   8   6  23     1705.73     1649.38    107.18 o 
   9   6  23     4655.65     4646.17    236.73 o 
  10   6  23     4618.75     4250.35    206.27 o 
 -10   7  23     3115.70     3170.68    261.18 o 
  -9   7  23     3688.13     3569.19    271.56 o 
  -8   7  23      159.78      135.38     54.41 o 
  -7   7  23      875.52      783.15     76.52 o 
  -6   7  23     3609.46     3438.14    263.24 o 
  -5   7  23     4686.16     4632.78    211.96 o 
  -4   7  23      350.96      333.67     41.79 o 
  -3   7  23     2371.71     2447.57    124.99 o 
  -2   7  23      869.08      819.02     76.06 o 
  -1   7  23     7386.34     7447.71    256.82 o 
   0   7  23       56.83       72.00     26.41 o 
   1   7  23     6049.16     5890.22    241.50 o 
   2   7  23     1352.90     1080.01    101.31 o 
   3   7  23     3059.52     3095.40    144.85 o 
   4   7  23      494.09      459.47     51.08 o 
   5   7  23     3931.82     3771.66    190.57 o 
   6   7  23     4047.11     3991.80    186.46 o 
   7   7  23     1242.27      950.09    111.13 o 
   8   7  23      239.60      203.22     53.86 o 
   9   7  23     3229.07     2837.07    273.15 o 
  10   7  23     3493.75     3642.58    247.70 o 
  -9   8  23    15479.15    18658.85    686.55 o 
  -8   8  23     8537.98     9402.05    448.78 o 
  -7   8  23    17273.16    19567.65    703.33 o 
  -6   8  23     8566.51    10655.47    400.07 o 
  -5   8  23    18977.39    21757.47    750.28 o 
  -4   8  23    19065.78    22279.06    790.10 o 
  -3   8  23    26878.27    30135.39    922.52 o 
  -2   8  23     8102.71     9391.70    330.36 o 
  -1   8  23    30832.13    33560.81    995.00 o 
   0   8  23    16739.55    19662.32    758.62 o 
   1   8  23    27296.60    27716.87   2419.63 o 
   2   8  23     7905.07     8494.19    483.58 o 
   3   8  23    28576.84    30777.88   1157.49 o 
   4   8  23    18374.31    19066.79    737.69 o 
   5   8  23    17508.44    18321.96    592.33 o 
   6   8  23     9077.47     9651.35    525.07 o 
   7   8  23    17444.09    17974.75    806.89 o 
   8   8  23     7877.10     8267.89    372.73 o 
   9   8  23    14601.53    15530.27    852.66 o 
  -8   9  23     4780.28     4836.71    296.79 o 
  -7   9  23      752.77      662.53     81.60 o 
  -6   9  23     1932.79     1929.63    199.69 o 
  -5   9  23     4346.32     4461.88    271.06 o 
  -4   9  23     7864.04     8390.18    371.25 o 
  -3   9  23     6363.23     6724.09    268.13 o 
  -2   9  23     7320.57     7924.24    284.92 o 
  -1   9  23     4477.81     4731.93    207.60 o 
   0   9  23      516.16      315.10    119.91 o 
   1   9  23     3696.81     3421.90    396.28 o 
   2   9  23     7376.92     7571.99    488.36 o 
   3   9  23     7243.14     7280.72    341.31 o 
   4   9  23     8095.39     8018.20    371.49 o 
   5   9  23     3681.94     3653.45    201.95 o 
   6   9  23     2016.15     2476.36    160.16 o 
   7   9  23      940.48      765.85    115.51 o 
   8   9  23     4958.29     5173.71    336.11 o 
  -7  10  23       34.32       97.00     86.43 o 
  -6  10  23      274.82      318.95    103.94 o 
  -5  10  23     2536.60     2755.39    210.48 o 
  -4  10  23     2829.65     2690.74    188.42 o 
  -3  10  23      306.17      371.38     79.84 o 
  -2  10  23     1501.25     1666.23    119.23 o 
  -1  10  23      974.55      901.14     88.20 o 
   0  10  23      806.02      867.15    124.22 o 
   1  10  23      956.71      663.92    170.41 o 
   2  10  23     1535.68     1516.29    201.35 o 
   3  10  23      213.62      189.60     65.99 o 
   4  10  23     2526.99     2382.73    180.15 o 
   5  10  23     2781.91     2935.31    205.30 o 
   6  10  23      566.63      606.21    117.70 o 
   7  10  23       36.30       12.59     61.57 o 
  -6  11  23      647.18      674.42    153.36 o 
  -5  11  23    15233.28    17276.54    779.18 o 
  -4  11  23    11360.07    12523.91    472.53 o 
  -3  11  23     5390.16     6056.16    279.55 o 
  -2  11  23      295.61      273.94    108.83 o 
  -1  11  23     8928.22     9740.58    424.38 o 
   0  11  23    15981.07    18993.46    869.24 o 
   1  11  23     7331.40     8087.64    495.46 o 
   2  11  23      573.97      564.02    141.62 o 
   3  11  23     5698.60     5630.88    590.02 o 
   4  11  23    11368.89    12067.40    670.48 o 
   5  11  23    14719.49    15894.28    645.92 o 
   6  11  23      711.88      689.47    130.31 o 
  -4  12  23    14318.29    17003.91    734.64 o 
  -3  12  23     6053.03     7196.96    389.43 o 
  -2  12  23      839.38     1156.13    157.06 o 
  -1  12  23    10830.59    13311.10    786.25 o 
   0  12  23     4322.32     4586.88    353.77 o 
   1  12  23    10011.44    11838.05    531.49 o 
   2  12  23     1113.14     1541.23    260.91 o 
   3  12  23     6679.19     7937.43    524.67 o 
   4  12  23    13663.62    13966.37   1277.85 o 
   0   0  24   162370.34   179346.53   8207.07 o 
   1   0  24     9113.31    10111.35    220.55 o 
   2   0  24    44981.48    47744.34   1156.32 o 
   3   0  24      301.25      302.79     31.48 o 
   4   0  24       28.10      126.05     33.64 o 
   5   0  24     3493.50     3777.20    117.66 o 
   6   0  24    45528.14    51545.38   1382.30 o 
   7   0  24     2514.27     2619.76    102.00 o 
   8   0  24     4272.22     4571.98    157.16 o 
   9   0  24    11338.86    12316.32    504.68 o 
  10   0  24      233.80      290.56     60.37 o 
  11   0  24      453.67      437.64     76.32 o 
 -11   1  24      257.30      211.97     60.35 o 
 -10   1  24       35.55       28.52     34.27 o 
  -9   1  24     9836.81     9601.64    342.54 o 
  -8   1  24     3187.58     2923.53    123.79 o 
  -7   1  24     1809.88     1816.56     83.67 o 
  -6   1  24     2015.11     1972.42     87.41 o 
  -5   1  24     2906.31     2665.23     95.78 o 
  -4   1  24     1694.96     1787.43     74.38 o 
  -3   1  24     3728.06     3061.89     94.67 o 
  -2   1  24     3564.79     3052.36     86.41 o 
  -1   1  24     6504.08     5740.01    171.62 o 
   0   1  24    17478.16    17410.25    486.69 o 
   1   1  24     4823.17     4255.44    157.17 o 
   2   1  24     3600.35     3294.67    113.35 o 
   3   1  24     4495.55     3775.25    109.24 o 
   4   1  24     1771.99     1671.71     60.48 o 
   5   1  24     2162.84     2004.08     77.61 o 
   6   1  24     1903.21     1867.55     74.60 o 
   7   1  24     2221.64     2349.17     98.51 o 
   8   1  24     3352.44     3125.78    118.02 o 
   9   1  24     9205.07     9253.12    279.70 o 
  10   1  24       29.24       33.03     38.71 o 
  11   1  24      249.45      251.27     59.05 o 
 -11   2  24      289.53      221.20     69.23 o 
 -10   2  24      209.56      170.40     54.56 o 
  -9   2  24     1516.24     1361.11     85.30 o 
  -8   2  24     8285.74     7895.25    317.87 o 
  -7   2  24     1708.90     1586.67     73.29 o 
  -6   2  24     4758.46     4346.71    128.07 o 
  -5   2  24      545.54      656.96     49.22 o 
  -4   2  24    11741.03    11042.40    412.01 o 
  -3   2  24     3434.82     3251.77    100.97 o 
  -2   2  24     1967.12     1611.11     63.90 o 
  -1   2  24     3764.80     3101.78    127.15 o 
   0   2  24     9771.51     8884.51    221.50 o 
   1   2  24     3594.62     3036.45    123.83 o 
   2   2  24     1870.78     1556.73     55.66 o 
   3   2  24     3764.02     3365.49     93.88 o 
   4   2  24    12630.56    11393.63    253.70 o 
   5   2  24      518.35      584.34     41.68 o 
   6   2  24     3690.53     3466.28    119.44 o 
   7   2  24     2012.74     1865.64     88.89 o 
   8   2  24     9190.05     9153.92    265.49 o 
   9   2  24     1444.03     1363.76     95.11 o 
  10   2  24      130.41       92.40     52.02 o 
  11   2  24      350.84      296.86     63.77 o 
 -11   3  24     2886.13     3095.78    195.26 o 
 -10   3  24     1330.87     1307.07     95.11 o 
  -9   3  24     4285.66     4082.88    176.22 o 
  -8   3  24      836.11      914.28     64.46 o 
  -7   3  24     7401.98     7227.71    314.42 o 
  -6   3  24     3768.73     3860.22    130.07 o 
  -5   3  24     9955.01    10359.71    252.31 o 
  -4   3  24      745.85      897.09     57.74 o 
  -3   3  24    19744.45    22302.00    495.14 o 
  -2   3  24     1712.50     1923.60     67.93 o 
  -1   3  24    15822.81    15423.01    335.42 o 
   0   3  24      236.68      193.26     25.25 o 
   1   3  24    17466.75    16531.49    519.29 o 
   2   3  24     1302.51     1343.22     46.43 o 
   3   3  24    16839.47    17801.12    636.63 o 
   4   3  24     1048.51     1115.84     54.71 o 
   5   3  24    11642.86    12082.89    283.14 o 
   6   3  24     3680.27     3811.66    112.21 o 
   7   3  24     6926.54     6980.29    201.90 o 
   8   3  24      896.91      969.71     73.96 o 
   9   3  24     4695.01     4753.69    172.41 o 
  10   3  24     1283.67     1239.71     97.91 o 
  11   3  24     3053.82     3060.64    171.47 o 
 -11   4  24     4330.42     4368.75    235.33 o 
 -10   4  24     9794.39     9318.99    352.40 o 
  -9   4  24     3391.57     3264.17    157.10 o 
  -8   4  24      843.62      804.26     57.09 o 
  -7   4  24      774.08      748.41     62.98 o 
  -6   4  24    47265.02    50667.12   1461.91 o 
  -5   4  24     4909.67     5086.55    152.74 o 
  -4   4  24     1418.13     1545.47     69.00 o 
  -3   4  24    21866.71    23762.75    576.98 o 
  -2   4  24     9082.59     9258.19    233.70 o 
  -1   4  24     3126.50     3112.78     79.19 o 
   0   4  24     4934.72     5310.29    112.58 o 
   1   4  24     3201.36     3039.59     72.24 o 
   2   4  24     9694.92     9512.99    189.99 o 
   3   4  24    22302.86    22165.41    678.02 o 
   4   4  24     2135.81     2225.55    114.41 o 
   5   4  24     5043.97     4996.10    170.54 o 
   6   4  24    46443.99    45506.96   1780.56 o 
   7   4  24     1219.84     1080.76     63.43 o 
   8   4  24     1034.27      966.29     61.41 o 
   9   4  24     3427.74     3341.32    164.38 o 
  10   4  24     9433.42     9432.64    333.75 o 
  11   4  24     4074.09     4296.78    214.18 o 
 -10   5  24      436.42      395.09     87.58 o 
  -9   5  24      103.45      119.87     63.14 o 
  -8   5  24     1377.52     1306.87     87.23 o 
  -7   5  24      634.13      658.94     63.58 o 
  -6   5  24     1523.65     1489.61     85.02 o 
  -5   5  24     3607.42     3545.56    156.09 o 
  -4   5  24     3387.11     3023.11    124.06 o 
  -3   5  24     9139.04     8646.08    218.29 o 
  -2   5  24      974.91     1086.78     74.96 o 
  -1   5  24      688.12      619.47     51.06 o 
   0   5  24        8.96       15.84     22.47 o 
   1   5  24     1215.40     1142.87     79.40 o 
   2   5  24     1336.02     1245.55     61.65 o 
   3   5  24     9436.02     8186.31    383.89 o 
   4   5  24     3540.55     3272.10    135.37 o 
   5   5  24     4145.11     3784.93    189.60 o 
   6   5  24     1533.90     1527.72     87.03 o 
   7   5  24      523.44      536.29     58.50 o 
   8   5  24     1303.04     1247.52     96.23 o 
   9   5  24       37.31       15.76     41.51 o 
  10   5  24      628.20      568.53     80.00 o 
 -10   6  24     5537.31     5367.44    287.90 o 
  -9   6  24      834.44      767.21     83.84 o 
  -8   6  24    11599.36    11215.73    615.17 o 
  -7   6  24     7729.61     7289.27    383.88 o 
  -6   6  24     6848.09     6815.60    376.97 o 
  -5   6  24      248.94      312.72     46.50 o 
  -4   6  24     6313.97     7509.65    280.40 o 
  -3   6  24     2506.15     2821.30    128.49 o 
  -2   6  24    10869.15    11252.76    353.83 o 
  -1   6  24     1819.59     1823.29     86.46 o 
   0   6  24    12511.60    12793.76    388.26 o 
   1   6  24     1518.58     1534.92     88.55 o 
   2   6  24    10858.60    10697.86    563.38 o 
   3   6  24     1924.98     1943.86     82.93 o 
   4   6  24     6856.18     7248.43    238.63 o 
   5   6  24      280.83      289.08     42.44 o 
   6   6  24     6454.58     6096.71    293.78 o 
   7   6  24     8278.88     7631.38    360.70 o 
   8   6  24    12341.45    12033.21    633.81 o 
   9   6  24      843.72      805.05     97.09 o 
  10   6  24     5415.48     4966.48    347.50 o 
  -9   7  24      651.15      734.02     90.12 o 
  -8   7  24      266.13      236.18     63.36 o 
  -7   7  24    12924.52    13151.29    809.83 o 
  -6   7  24     2420.48     2436.26    181.30 o 
  -5   7  24     6408.29     8195.88    299.73 o 
  -4   7  24     3179.40     4155.68    210.83 o 
  -3   7  24     3790.40     4283.85    182.40 o 
  -2   7  24     6344.76     7110.14    245.64 o 
  -1   7  24    11036.50    12148.02    384.22 o 
   0   7  24      496.46      444.23     40.09 o 
   1   7  24    12591.90    12956.37    968.48 o 
   2   7  24     5956.83     6257.86    227.34 o 
   3   7  24     2904.86     3015.03    157.19 o 
   4   7  24     2614.48     2927.93    126.88 o 
   5   7  24     7386.75     8058.44    298.37 o 
   6   7  24     3160.41     3127.31    199.15 o 
   7   7  24    11515.62    12163.72    532.06 o 
   8   7  24      238.05      175.13     51.51 o 
   9   7  24      946.74      965.02     87.13 o 
  -9   8  24     1514.72     1415.77    130.91 o 
  -8   8  24     1394.87     1347.71    118.04 o 
  -7   8  24     3351.84     3108.68    210.70 o 
  -6   8  24      472.03      489.89     68.33 o 
  -5   8  24     2428.39     2825.70    189.49 o 
  -4   8  24      890.46      802.62    105.28 o 
  -3   8  24     9295.62     9484.26    339.81 o 
  -2   8  24      676.55      863.30     88.00 o 
  -1   8  24      413.23      363.75     59.52 o 
   0   8  24        7.17       11.08     15.15 o 
   1   8  24      453.54      477.31     57.61 o 
   2   8  24      644.59      676.62     72.93 o 
   3   8  24     9495.58     9104.19    393.21 o 
   4   8  24     1116.70      940.29     96.02 o 
   5   8  24     3158.34     3070.50    184.16 o 
   6   8  24      504.29      501.37     85.96 o 
   7   8  24     3310.53     3196.24    203.54 o 
   8   8  24     1453.50     1199.65    133.63 o 
   9   8  24     1751.40     1603.23    139.90 o 
  -8   9  24     2268.26     2231.75    173.05 o 
  -7   9  24      289.07      205.56     87.59 o 
  -6   9  24      824.99     1049.88    156.64 o 
  -5   9  24     1785.58     2085.08    187.44 o 
  -4   9  24    11823.97    12545.32    454.15 o 
  -3   9  24     2934.15     2671.64    142.66 o 
  -2   9  24     6442.48     6693.38    274.58 o 
  -1   9  24     1250.77     1140.81     94.15 o 
   0   9  24     5323.60     5608.05    288.96 o 
   1   9  24     1236.41     1363.94    167.14 o 
   2   9  24     6911.49     6745.81    619.58 o 
   3   9  24     3123.36     2740.36    160.63 o 
   4   9  24    11193.59    11396.31    503.25 o 
   5   9  24     1868.42     2032.71    147.91 o 
   6   9  24      935.65     1095.25    133.27 o 
   7   9  24      286.06      237.79    101.37 o 
   8   9  24     1853.95     1707.36    180.00 o 
  -7  10  24     2201.42     2461.54    209.14 o 
  -6  10  24     3682.70     4226.90    279.41 o 
  -5  10  24     8842.51    11150.93    516.69 o 
  -4  10  24    17461.07    19925.10    715.79 o 
  -3  10  24       64.55       75.31     58.67 o 
  -2  10  24     4390.45     4403.26    204.36 o 
  -1  10  24       54.86       38.59     72.52 o 
   0  10  24    12537.43    15693.64    648.53 o 
   1  10  24      186.01      157.91     41.67 o 
   2  10  24     4548.06     4175.62    460.14 o 
   3  10  24       40.17      140.63     83.26 o 
   4  10  24    16657.21    18041.52    721.63 o 
   5  10  24     9334.95    10989.63    467.69 o 
   6  10  24     3583.93     3754.68    227.61 o 
   7  10  24     1803.69     1749.77    178.93 o 
  -6  11  24      396.53      354.81    125.21 o 
  -5  11  24     3325.31     3583.38    261.54 o 
  -4  11  24     2248.42     2585.81    179.95 o 
  -3  11  24      172.00      113.19     68.49 o 
  -2  11  24     2660.55     2809.71    216.86 o 
  -1  11  24      628.23      695.17    141.10 o 
   0  11  24        5.79       41.07     76.33 o 
   1  11  24      604.50      632.81    178.95 o 
   2  11  24     2982.24     3264.51    294.03 o 
   3  11  24      162.61      148.70     51.98 o 
   4  11  24     2117.04     2096.59    263.48 o 
   5  11  24     3272.03     3215.90    266.86 o 
   6  11  24      721.92      577.09    128.14 o 
  -4  12  24      735.91      914.60    202.13 o 
  -3  12  24      835.61      874.44    153.10 o 
  -2  12  24     1159.93     1299.53    187.50 o 
  -1  12  24      363.52      298.97    122.29 o 
   0  12  24      151.70      218.91    134.73 o 
   1  12  24      392.12      361.98    126.40 o 
   2  12  24     1126.50     1140.62    244.09 o 
   3  12  24      618.70      735.02    217.19 o 
   4  12  24      882.26     1122.18    185.22 o 
   1   0  25     1644.14     1523.83     60.60 o 
   2   0  25     3101.41     3162.81    150.50 o 
   3   0  25      336.30      351.49     34.21 o 
   4   0  25      275.59      233.54     35.05 o 
   5   0  25     1535.09     1357.27     60.47 o 
   6   0  25     1361.16     1202.95     66.44 o 
   7   0  25     4603.34     4406.16    141.97 o 
   8   0  25     6410.99     6370.20    201.00 o 
   9   0  25     1398.23     1326.16     88.32 o 
  10   0  25      854.68      823.81     86.85 o 
  11   0  25     2106.31     2101.99    122.22 o 
 -11   1  25     1023.70     1155.83     94.02 o 
 -10   1  25     1229.52     1237.58     93.97 o 
  -9   1  25     1606.85     1513.49     89.39 o 
  -8   1  25     1490.03     1551.59     83.50 o 
  -7   1  25     2551.38     2854.33    112.94 o 
  -6   1  25     5922.80     5455.24    193.73 o 
  -5   1  25    24444.03    25976.04    631.62 o 
  -4   1  25     2884.42     3052.27    104.95 o 
  -3   1  25     2778.94     3002.94     92.23 o 
  -2   1  25     4667.64     4106.95    116.86 o 
  -1   1  25     2082.61     1930.63     79.50 o 
   0   1  25    27557.32    28013.31   1007.53 o 
   1   1  25     2286.87     2175.65     68.67 o 
   2   1  25     4662.99     4183.30    142.75 o 
   3   1  25     2845.64     3053.41     86.00 o 
   4   1  25     2931.64     3017.04     95.24 o 
   5   1  25    23420.34    24311.24    576.66 o 
   6   1  25     4990.59     4616.71    152.91 o 
   7   1  25     1979.79     2220.09    102.05 o 
   8   1  25     1416.89     1500.56     87.01 o 
   9   1  25     2157.69     2042.09    113.05 o 
  10   1  25      981.54      943.16     81.87 o 
  11   1  25      931.34     1030.51     97.73 o 
 -11   2  25     2375.95     2231.53    146.56 o 
 -10   2  25     1231.06     1194.15     90.98 o 
  -9   2  25    10207.48    10510.51    461.09 o 
  -8   2  25     3046.69     3121.06    118.33 o 
  -7   2  25     4030.73     3960.35    155.80 o 
  -6   2  25     2580.04     2887.94    104.18 o 
  -5   2  25     6336.14     6770.22    181.32 o 
  -4   2  25     2651.83     2744.66    111.39 o 
  -3   2  25    12837.58    13787.29    328.02 o 
  -2   2  25     2263.98     2387.10     81.41 o 
  -1   2  25    16317.68    16653.00    404.88 o 
   0   2  25     1442.95     1336.26     53.25 o 
   1   2  25    16118.27    16272.69    716.59 o 
   2   2  25     1905.18     1974.89     84.77 o 
   3   2  25    13033.59    13061.47    434.97 o 
   4   2  25     2773.87     3046.25     84.02 o 
   5   2  25     7292.14     7362.71    218.14 o 
   6   2  25     2880.47     3330.03    117.24 o 
   7   2  25     4591.22     4542.58    161.11 o 
   8   2  25     3163.05     3330.82    131.00 o 
   9   2  25     9651.76    10274.95    300.58 o 
  10   2  25     1806.37     1968.79    118.41 o 
  11   2  25     3038.55     3133.39    156.40 o 
 -11   3  25     1957.27     2048.03    153.20 o 
 -10   3  25     2560.41     2430.75    124.54 o 
  -9   3  25     1046.55      984.17     77.88 o 
  -8   3  25     4081.48     3701.61    189.50 o 
  -7   3  25      260.20      331.01     45.46 o 
  -6   3  25     1031.36      991.01     71.75 o 
  -5   3  25      130.47      225.17     40.57 o 
  -4   3  25     1620.93     1579.29     75.09 o 
  -3   3  25     1769.31     1644.52     75.12 o 
  -2   3  25      628.92      605.28     38.41 o 
  -1   3  25     1660.32     1308.13     56.10 o 
   0   3  25      700.36      612.39     39.61 o 
   1   3  25     1604.15     1191.93     67.76 o 
   2   3  25      787.22      627.48     34.44 o 
   3   3  25     1567.71     1375.72     78.12 o 
   4   3  25     1417.53     1198.77     49.22 o 
   5   3  25      226.48      292.35     31.74 o 
   6   3  25      966.37      855.60     52.49 o 
   7   3  25      240.94      298.90     41.30 o 
   8   3  25     3821.56     3613.49    157.62 o 
   9   3  25     1122.92     1100.66     81.15 o 
  10   3  25     2394.21     2722.78    143.85 o 
  11   3  25     1431.12     1424.46    108.00 o 
 -11   4  25     1200.01     1052.21    119.86 o 
 -10   4  25     1728.96     1692.71    125.77 o 
  -9   4  25     4650.95     4381.97    205.45 o 
  -8   4  25     8396.18     7924.53    384.17 o 
  -7   4  25      966.37      926.35     70.45 o 
  -6   4  25     1414.87     1213.10     78.84 o 
  -5   4  25     2871.12     2837.47    115.93 o 
  -4   4  25     2940.23     3025.03    136.12 o 
  -3   4  25    11293.20    11564.68    287.71 o 
  -2   4  25    11917.72    11378.99    263.33 o 
  -1   4  25      577.84      620.40     34.86 o 
   0   4  25     9890.18     9427.50    200.78 o 
   1   4  25     1104.62     1032.57     46.00 o 
   2   4  25    11406.22    10803.90    347.03 o 
   3   4  25    10582.32    10020.83    426.71 o 
   4   4  25     2660.03     2728.09    110.31 o 
   5   4  25     2691.18     2663.95    107.45 o 
   6   4  25     1741.91     1355.59     86.02 o 
   7   4  25      595.16      425.75     53.94 o 
   8   4  25     7619.47     7934.09    262.15 o 
   9   4  25     3740.99     3548.65    160.02 o 
  10   4  25     1517.93     1469.10    123.63 o 
  11   4  25     1038.75      973.48    110.86 o 
 -10   5  25      753.46      788.56     90.25 o 
  -9   5  25     1461.82     1437.92     98.09 o 
  -8   5  25    11357.85    12432.88    499.86 o 
  -7   5  25     4119.24     4254.48    155.41 o 
  -6   5  25     6489.62     6874.27    242.21 o 
  -5   5  25      243.50      307.66     54.55 o 
  -4   5  25     4367.62     4332.86    137.67 o 
  -3   5  25     2805.18     2980.41     95.13 o 
  -2   5  25     8050.14     8216.71    253.69 o 
  -1   5  25     2278.76     2354.71     97.62 o 
   0   5  25    24849.61    28214.92    985.72 o 
   1   5  25     2425.55     2544.58     83.94 o 
   2   5  25     8968.14     8592.59    322.37 o 
   3   5  25     3633.84     3594.00    153.30 o 
   4   5  25     4842.37     4720.49    181.33 o 
   5   5  25      305.43      343.28     44.23 o 
   6   5  25     5904.64     6085.54    200.45 o 
   7   5  25     4111.23     4160.35    160.35 o 
   8   5  25    11980.41    12936.40    402.70 o 
   9   5  25     2099.11     2323.68    142.51 o 
  10   5  25     1098.28     1143.20    112.14 o 
 -10   6  25      226.47      230.63     70.19 o 
  -9   6  25     4392.70     4275.52    254.58 o 
  -8   6  25     1216.02     1111.52     94.54 o 
  -7   6  25       60.30       32.47     32.62 o 
  -6   6  25     1988.89     1980.41    129.99 o 
  -5   6  25     5224.76     5681.78    199.21 o 
  -4   6  25     5318.38     5339.25    169.62 o 
  -3   6  25     1764.11     1773.21     98.30 o 
  -2   6  25     1525.33     1535.01     89.61 o 
  -1   6  25     1653.32     1904.12    109.56 o 
   0   6  25    12141.89    12258.34    449.04 o 
   1   6  25      975.22     1019.73     82.48 o 
   2   6  25     1031.40      915.32     78.69 o 
   3   6  25     1389.34     1243.03     88.77 o 
   4   6  25     5180.04     4558.74    273.10 o 
   5   6  25     4572.90     4809.45    195.70 o 
   6   6  25     2267.25     2126.63    131.41 o 
   7   6  25      101.48       74.52     40.81 o 
   8   6  25     1118.36     1059.82     89.63 o 
   9   6  25     3913.02     3623.93    286.95 o 
  10   6  25      447.96      413.23     85.16 o 
  -9   7  25       79.51      115.74     61.22 o 
  -8   7  25      716.04      638.69     79.14 o 
  -7   7  25     5002.02     5222.93    269.48 o 
  -6   7  25      238.21      240.00     43.57 o 
  -5   7  25     1738.85     1899.27    138.25 o 
  -4   7  25       49.44       45.09     40.11 o 
  -3   7  25     4637.93     5063.92    209.96 o 
  -2   7  25     1487.15     1644.98     98.02 o 
  -1   7  25    11125.65    10956.34    356.61 o 
   0   7  25      754.90      663.82     77.02 o 
   1   7  25    10732.07     9299.11    819.85 o 
   2   7  25     1275.57     1254.13    110.28 o 
   3   7  25     4854.56     5017.93    260.92 o 
   4   7  25       64.77       41.81     24.61 o 
   5   7  25     1361.09     1279.94    106.82 o 
   6   7  25      114.67      107.61     40.35 o 
   7   7  25     4827.10     4549.22    309.25 o 
   8   7  25      531.01      444.66     63.00 o 
   9   7  25       33.49       44.09     44.24 o 
  -9   8  25     2378.13     2748.10    224.21 o 
  -8   8  25      700.52      584.78     95.56 o 
  -7   8  25     5991.59     6709.48    326.06 o 
  -6   8  25     1083.78     1264.24    141.13 o 
  -5   8  25     4186.81     4502.62    260.80 o 
  -4   8  25     2172.27     2463.51    143.42 o 
  -3   8  25     8399.61     9775.50    369.04 o 
  -2   8  25      371.45      383.13     66.65 o 
  -1   8  25     9425.57    10162.18    342.55 o 
   0   8  25      504.11      839.30    122.07 o 
   1   8  25    10102.53    11616.93    570.82 o 
   2   8  25      962.64     1011.84     97.34 o 
   3   8  25     7758.30     8540.94    361.12 o 
   4   8  25     1769.07     1870.87    151.47 o 
   5   8  25     4450.32     4609.50    225.54 o 
   6   8  25     1518.62     1477.08    114.58 o 
   7   8  25     6417.78     6380.54    490.32 o 
   8   8  25      597.91      638.42     92.84 o 
   9   8  25     2536.12     2697.25    381.50 o 
  -8   9  25     2478.63     3048.12    199.58 o 
  -7   9  25      297.33      342.67    102.31 o 
  -6   9  25     3793.92     4491.38    243.76 o 
  -5   9  25      989.61     1180.03    138.43 o 
  -4   9  25      176.31      208.41     78.30 o 
  -3   9  25     2038.75     2150.21    128.35 o 
  -2   9  25      639.40      676.40     70.74 o 
  -1   9  25     4303.00     4568.60    254.85 o 
   0   9  25     3702.77     4143.60    259.46 o 
   1   9  25     4893.41     5971.20    402.46 o 
   2   9  25      526.96      517.22     84.69 o 
   3   9  25     2236.69     2347.81    152.11 o 
   4   9  25      377.25      378.10     88.66 o 
   5   9  25      772.65      929.37    117.83 o 
   6   9  25     3476.83     3851.02    238.04 o 
   7   9  25      264.89      335.69     86.87 o 
   8   9  25     2081.61     2430.46    216.15 o 
  -7  10  25       29.92       26.33     76.20 o 
  -6  10  25      154.04      256.60    104.74 o 
  -5  10  25      409.47      470.22     88.23 o 
  -4  10  25     3469.57     3643.47    218.26 o 
  -3  10  25      167.86      166.33     72.85 o 
  -2  10  25     1651.44     1582.32    149.68 o 
  -1  10  25     1863.83     2235.10    180.75 o 
   0  10  25     5282.84     5534.93    328.43 o 
   1  10  25     1834.38     2136.46    197.33 o 
   2  10  25     2082.55     2332.91    236.94 o 
   3  10  25      404.49      410.86     93.79 o 
   4  10  25     3172.68     3132.63    236.21 o 
   5  10  25      378.82      461.97    100.46 o 
   6  10  25      262.19      287.26     94.54 o 
   7  10  25       23.54       39.57     67.34 o 
  -5  11  25      630.01      780.77    127.25 o 
  -4  11  25     1420.10     1772.26    155.52 o 
  -3  11  25      940.08     1380.22    166.38 o 
  -2  11  25     7833.07     9002.44    405.79 o 
  -1  11  25     2922.72     2857.12    219.38 o 
   0  11  25     2067.34     2400.51    203.68 o 
   1  11  25     1823.45     1648.17    250.53 o 
   2  11  25     7501.93     8428.06    576.23 o 
   3  11  25     1557.66     1984.15    220.21 o 
   4  11  25     1222.28     1283.29    163.14 o 
   5  11  25      473.86      530.75    115.44 o 
  -3  12  25     2426.84     2967.85    270.40 o 
  -2  12  25     6251.91     8070.92    418.12 o 
  -1  12  25      474.64      511.18    123.74 o 
   0  12  25     2117.56     2910.00    205.72 o 
   1  12  25      972.42     1121.39    175.71 o 
   2  12  25     5981.06     8088.40    592.48 o 
   3  12  25     1783.56     2074.67    307.39 o 
   0   0  26       17.57      158.52     39.90 o 
   1   0  26      937.49     1263.24     57.04 o 
   2   0  26    13758.42    14309.32    444.65 o 
   3   0  26      212.64      371.82     39.78 o 
   4   0  26    11159.16    12397.13    286.73 o 
   5   0  26     7094.47     7449.62    264.14 o 
   6   0  26     3809.68     3744.13    144.69 o 
   7   0  26     1310.33     1265.32     80.13 o 
   8   0  26      139.09       96.73     37.35 o 
   9   0  26     1270.03     1362.37     91.58 o 
  10   0  26     2186.80     2086.12    122.79 o 
  11   0  26     3045.59     2936.45    166.87 o 
 -11   1  26       16.22       31.09     45.75 o 
 -10   1  26      141.26      170.27     58.54 o 
  -9   1  26      592.91      606.21     68.44 o 
  -8   1  26     8742.93     8634.45    310.35 o 
  -7   1  26     2774.84     2787.29    114.66 o 
  -6   1  26     9976.13     9963.67    304.45 o 
  -5   1  26     6049.36     5594.88    171.21 o 
  -4   1  26    16231.56    15594.91    355.66 o 
  -3   1  26      708.24      735.27     49.95 o 
  -2   1  26    12873.44    12081.95    348.23 o 
  -1   1  26     3390.42     3427.85    100.18 o 
   0   1  26       43.27      132.98     32.12 o 
   1   1  26     3578.31     3452.91    134.57 o 
   2   1  26    13080.38    11937.90    465.76 o 
   3   1  26      898.22      907.16     51.55 o 
   4   1  26    15741.40    15162.42    352.13 o 
   5   1  26     5793.05     5226.55    145.15 o 
   6   1  26    10578.79    10832.44    276.59 o 
   7   1  26     2668.98     2708.61     97.23 o 
   8   1  26     8966.56     9271.52    282.91 o 
   9   1  26      549.26      609.64     60.78 o 
  10   1  26      165.00      163.21     56.24 o 
  11   1  26       41.92       52.60     52.87 o 
 -11   2  26      227.42      226.74     58.34 o 
 -10   2  26      845.53      714.17     75.94 o 
  -9   2  26      319.84      295.63     56.45 o 
  -8   2  26      993.05      868.31     66.17 o 
  -7   2  26     6560.94     5867.88    243.92 o 
  -6   2  26      734.67      656.65     58.84 o 
  -5   2  26     9863.09     9531.74    278.00 o 
  -4   2  26     3819.99     3585.32    117.95 o 
  -3   2  26     6042.91     5985.54    171.04 o 
  -2   2  26      433.82      394.81     44.92 o 
  -1   2  26     2106.95     1990.14     72.01 o 
   0   2  26     3479.65     3158.12     99.30 o 
   1   2  26     2089.83     1909.66     81.98 o 
   2   2  26      242.67      274.18     36.91 o 
   3   2  26     6376.57     5883.84    299.94 o 
   4   2  26     3463.16     3036.91    132.19 o 
   5   2  26     9922.48     9174.39    231.73 o 
   6   2  26      556.58      464.95     46.87 o 
   7   2  26     6931.37     6483.53    203.72 o 
   8   2  26      943.82      846.33     69.27 o 
   9   2  26      356.64      352.26     58.03 o 
  10   2  26      722.30      641.28     81.80 o 
  11   2  26      163.08      167.20     61.03 o 
 -11   3  26     2888.00     2987.54    182.63 o 
 -10   3  26     1671.56     1647.87    121.73 o 
  -9   3  26      492.38      448.17     55.68 o 
  -8   3  26     2455.79     2283.66    112.15 o 
  -7   3  26     2236.16     2235.68    102.58 o 
  -6   3  26     2427.77     2518.34    105.17 o 
  -5   3  26     2407.77     2521.24     97.94 o 
  -4   3  26      951.53      998.98     64.54 o 
  -3   3  26     2979.86     3217.66    101.45 o 
  -2   3  26     1127.13     1330.46     64.65 o 
  -1   3  26    14258.67    15776.87    355.20 o 
   0   3  26     1691.32     2343.26     72.50 o 
   1   3  26    14440.87    15669.33    485.77 o 
   2   3  26      688.93      808.70     39.25 o 
   3   3  26     3262.79     3323.00    138.57 o 
   4   3  26     1256.38     1122.58     59.89 o 
   5   3  26     2788.13     2650.52    117.18 o 
   6   3  26     1817.17     1655.70     76.64 o 
   7   3  26     2524.14     2436.20    110.52 o 
   8   3  26     3443.08     3434.67    125.37 o 
   9   3  26      584.33      634.61     63.98 o 
  10   3  26     1801.43     1766.91    128.46 o 
  11   3  26     3111.79     3195.78    188.91 o 
 -10   4  26     1384.06     1413.36    130.13 o 
  -9   4  26     5476.33     5659.18    237.59 o 
  -8   4  26     6790.10     7021.15    248.70 o 
  -7   4  26     4750.70     4987.44    250.93 o 
  -6   4  26     1505.54     1507.76     83.51 o 
  -5   4  26     8634.62     8947.50    334.91 o 
  -4   4  26     3575.05     3561.48    109.70 o 
  -3   4  26     4479.98     4914.43    138.79 o 
  -2   4  26      868.38      726.94     42.01 o 
  -1   4  26    16862.11    16824.62    391.76 o 
   0   4  26      925.93      904.77     38.53 o 
   1   4  26    17023.50    16692.89    512.34 o 
   2   4  26      670.67      482.76     37.07 o 
   3   4  26     5277.93     5395.92    242.18 o 
   4   4  26     3006.52     2816.17    102.10 o 
   5   4  26     8926.68     9159.79    303.90 o 
   6   4  26     1323.53     1103.00     73.03 o 
   7   4  26     4919.50     5135.86    196.78 o 
   8   4  26     6409.83     6515.36    246.84 o 
   9   4  26     5160.88     5450.88    244.55 o 
  10   4  26     1166.03     1175.08    106.32 o 
 -10   5  26       41.05       26.91     49.13 o 
  -9   5  26      726.22      649.65     79.45 o 
  -8   5  26     1189.99     1220.06     98.52 o 
  -7   5  26     1217.85     1122.05     81.56 o 
  -6   5  26      978.16      937.97     72.53 o 
  -5   5  26     2866.24     2627.22    134.34 o 
  -4   5  26     4828.08     4940.13    147.83 o 
  -3   5  26     1128.83     1016.48     52.16 o 
  -2   5  26      253.96      267.12     50.07 o 
  -1   5  26      850.61      763.90     63.77 o 
   0   5  26     2095.84     1910.36     81.15 o 
   1   5  26      933.26      666.27     59.03 o 
   2   5  26       38.74       45.47     19.48 o 
   3   5  26     1067.09      880.34     51.17 o 
   4   5  26     4334.07     3958.60    208.17 o 
   5   5  26     2533.17     2266.47    141.13 o 
   6   5  26      803.59      765.87     75.40 o 
   7   5  26     1045.46      965.62     77.41 o 
   8   5  26      899.04      974.53     78.34 o 
   9   5  26      723.43      695.08     90.51 o 
  10   5  26        6.70       40.93     53.72 o 
 -10   6  26     1316.95     1232.19    136.66 o 
  -9   6  26      994.47      972.28    100.83 o 
  -8   6  26     2782.40     2498.30    181.59 o 
  -7   6  26     4569.09     4142.39    261.15 o 
  -6   6  26      720.48      766.95     60.49 o 
  -5   6  26      863.36      837.37     60.73 o 
  -4   6  26     8477.18     8233.24    296.42 o 
  -3   6  26     4078.53     4517.34    171.55 o 
  -2   6  26    13051.86    13891.08    425.62 o 
  -1   6  26     2186.10     2164.10    112.19 o 
   0   6  26     5651.69     5462.29    277.94 o 
   1   6  26     2102.86     1927.01    146.09 o 
   2   6  26    13175.74    13828.00    606.84 o 
   3   6  26     3052.73     3016.60    142.06 o 
   4   6  26     9561.77     9067.39    395.38 o 
   5   6  26      821.65      664.92     80.36 o 
   6   6  26     1020.38     1019.16     75.02 o 
   7   6  26     5605.29     5603.91    256.12 o 
   8   6  26     3172.15     2722.16    207.90 o 
   9   6  26     1303.50     1229.86    118.10 o 
  10   6  26     1634.84     1820.59    166.98 o 
  -9   7  26       68.96       59.72     52.44 o 
  -8   7  26     2350.24     2531.31    166.65 o 
  -7   7  26     4087.00     4431.66    234.46 o 
  -6   7  26     6908.48     8066.19    315.01 o 
  -5   7  26     2268.90     2508.43    169.81 o 
  -4   7  26     3774.18     4361.87    207.03 o 
  -3   7  26     4208.88     4881.96    213.81 o 
  -2   7  26     3316.50     3495.55    155.78 o 
  -1   7  26     2493.50     2719.52    132.08 o 
   0   7  26     1106.45     1215.58    111.94 o 
   1   7  26     2229.99     2140.74    205.11 o 
   2   7  26     3731.84     3667.95    254.39 o 
   3   7  26     3394.92     3630.37    213.28 o 
   4   7  26     3842.66     3694.32    270.87 o 
   5   7  26     1620.95     1522.99    113.45 o 
   6   7  26     6397.41     7026.47    272.63 o 
   7   7  26     3536.92     3573.19    203.90 o 
   8   7  26     2178.77     1968.96    225.31 o 
   9   7  26       21.09       75.16     61.09 o 
  -8   8  26      557.58      659.26    100.26 o 
  -7   8  26       37.09       16.78     40.56 o 
  -6   8  26     1061.70     1165.72    121.58 o 
  -5   8  26     2758.53     2748.72    202.04 o 
  -4   8  26     2037.47     2128.63    153.98 o 
  -3   8  26      287.81      383.18     75.17 o 
  -2   8  26     2543.66     2279.24    133.98 o 
  -1   8  26     1094.74     1000.10     97.54 o 
   0   8  26      232.70      212.19     93.12 o 
   1   8  26      767.29      630.74    112.34 o 
   2   8  26     2839.46     2372.39    166.65 o 
   3   8  26      274.40      367.19     75.79 o 
   4   8  26     2223.82     2221.83    182.38 o 
   5   8  26     2351.68     2428.22    161.48 o 
   6   8  26     1106.87     1126.83    142.85 o 
   7   8  26       40.39       32.43     48.11 o 
   8   8  26      681.46      772.79     97.02 o 
  -7   9  26      533.83      611.72    132.21 o 
  -6   9  26     2287.41     2473.53    209.99 o 
  -5   9  26     1666.37     1857.07    157.61 o 
  -4   9  26       37.00       12.28     48.27 o 
  -3   9  26     1216.50     1289.27    115.44 o 
  -2   9  26     2022.27     1900.75    119.02 o 
  -1   9  26     2249.89     2425.27    158.23 o 
   0   9  26       19.14       97.39     74.32 o 
   1   9  26     2615.63     2660.81    235.94 o 
   2   9  26     1858.40     1673.22    128.34 o 
   3   9  26     1577.85     1522.98    132.83 o 
   4   9  26       42.81       94.63     74.97 o 
   5   9  26     1968.53     2117.85    183.82 o 
   6   9  26     2446.49     2572.24    185.29 o 
   7   9  26      815.68      928.15    116.60 o 
  -6  10  26     1427.88     1704.38    205.33 o 
  -5  10  26      628.13      750.20    126.79 o 
  -4  10  26     4027.13     4691.46    245.38 o 
  -3  10  26     4768.61     5099.45    262.16 o 
  -2  10  26     4182.30     4387.06    240.26 o 
  -1  10  26     6885.53     8219.74    362.24 o 
   0  10  26     5866.93     6488.87    341.15 o 
   1  10  26     6747.10     8042.65    512.06 o 
   2  10  26     3590.54     3826.93    304.07 o 
   3  10  26     4713.45     4934.89    540.11 o 
   4  10  26     3615.71     3910.75    262.48 o 
   5  10  26      613.97      804.11    126.41 o 
   6  10  26      982.42      984.30    118.62 o 
  -5  11  26     1139.75     1307.48    151.30 o 
  -4  11  26      690.80      674.74    125.60 o 
  -3  11  26      918.15     1037.86    155.57 o 
  -2  11  26      315.23      652.77    106.32 o 
  -1  11  26      656.88      501.71    106.27 o 
   0  11  26     1049.42      895.58    183.93 o 
   1  11  26      749.36      711.60    157.82 o 
   2  11  26      300.17      530.37    184.84 o 
   3  11  26     1102.54     1120.33    171.03 o 
   4  11  26      670.81      456.14    103.02 o 
   5  11  26     1244.62     1107.40    149.07 o 
  -2  12  26      740.51      807.24    138.61 o 
  -1  12  26      349.58      309.00    109.55 o 
   0  12  26      932.70     1013.84    179.68 o 
   1  12  26      305.00      312.32    149.45 o 
   2  12  26      929.65     1062.00    206.67 o 
   1   0  27      932.63      927.90     50.63 o 
   2   0  27      965.98     1133.82     76.66 o 
   3   0  27     5682.20     4644.28    148.24 o 
   4   0  27       34.89       63.84     29.99 o 
   5   0  27     4964.28     4533.08    142.27 o 
   6   0  27      806.63      793.05     56.51 o 
   7   0  27      421.19      411.75     54.99 o 
   8   0  27       94.34       53.54     39.51 o 
   9   0  27      149.74      193.21     51.16 o 
  10   0  27      267.31      317.29     64.29 o 
  11   0  27      976.44      965.03     96.90 o 
 -11   1  27     1951.60     2106.30    139.06 o 
 -10   1  27      825.28      810.66     94.49 o 
  -9   1  27     1749.84     1485.60     90.97 o 
  -8   1  27     5542.85     5363.36    187.02 o 
  -7   1  27     2187.35     2419.11    111.70 o 
  -6   1  27     1429.55     1464.96     77.50 o 
  -5   1  27     7085.40     6972.39    251.60 o 
  -4   1  27     9575.94     8795.88    235.44 o 
  -3   1  27     5334.59     5184.05    154.95 o 
  -2   1  27     1459.47     1425.45     64.80 o 
  -1   1  27     3332.86     3095.96     94.02 o 
   0   1  27     3171.88     3155.80    110.30 o 
   1   1  27     3145.85     2742.54    104.47 o 
   2   1  27     1151.83     1155.27     56.97 o 
   3   1  27     4597.32     4466.19    207.82 o 
   4   1  27     9356.88     8510.27    265.10 o 
   5   1  27     5885.21     5747.30    175.53 o 
   6   1  27     1210.01     1242.11     74.79 o 
   7   1  27     1825.01     1964.41     97.09 o 
   8   1  27     6457.68     6253.59    210.53 o 
   9   1  27     1244.93     1043.58     81.94 o 
  10   1  27      975.69      965.84     91.84 o 
  11   1  27     1681.54     1875.04    119.39 o 
 -11   2  27     1899.73     2014.25    163.07 o 
 -10   2  27     1976.04     1928.90    112.04 o 
  -9   2  27     6221.88     6568.48    334.66 o 
  -8   2  27     6197.90     6414.56    317.77 o 
  -7   2  27     4030.04     4041.13    152.10 o 
  -6   2  27     2611.59     2721.18    103.86 o 
  -5   2  27     7497.37     8197.11    219.38 o 
  -4   2  27     6822.11     7212.62    196.45 o 
  -3   2  27    11035.55    11968.03    329.73 o 
  -2   2  27    14456.88    15245.43    352.78 o 
  -1   2  27     3517.47     3418.35    120.78 o 
   0   2  27     4649.41     4498.56    129.08 o 
   1   2  27     3388.92     3273.55    107.38 o 
   2   2  27    15584.46    16070.99    509.03 o 
   3   2  27    10432.46    10440.73    515.51 o 
   4   2  27     7965.80     8052.13    275.74 o 
   5   2  27     7379.49     7473.02    228.17 o 
   6   2  27     3365.42     3285.71    113.57 o 
   7   2  27     3561.10     3595.69    132.26 o 
   8   2  27     7149.86     7592.52    260.30 o 
   9   2  27     6161.53     6842.06    252.97 o 
  10   2  27     2582.68     2744.48    143.47 o 
  11   2  27     1484.73     1521.80    129.75 o 
 -10   3  27       55.35       62.55     60.06 o 
  -9   3  27     1131.62      933.62     74.38 o 
  -8   3  27      264.93      271.75     51.42 o 
  -7   3  27      829.10      786.97     75.17 o 
  -6   3  27      842.42      789.63     69.95 o 
  -5   3  27     2478.07     2284.34    101.87 o 
  -4   3  27      180.10      128.64     37.01 o 
  -3   3  27     4143.94     3770.19    125.46 o 
  -2   3  27     7771.98     7314.11    227.15 o 
  -1   3  27      434.96      423.08     36.69 o 
   0   3  27     1159.24      988.44     54.39 o 
   1   3  27      687.12      629.23     35.09 o 
   2   3  27     6850.70     6053.74    256.96 o 
   3   3  27     3967.72     3252.10    137.39 o 
   4   3  27       75.56       76.93     22.60 o 
   5   3  27     1983.78     1729.55     90.96 o 
   6   3  27      615.23      559.43     41.30 o 
   7   3  27      474.99      393.54     48.26 o 
   8   3  27      536.49      482.99     58.16 o 
   9   3  27      879.60      835.76     90.09 o 
  10   3  27       20.66       22.41     46.03 o 
 -10   4  27     2211.61     2172.18    159.22 o 
  -9   4  27      185.82      155.02     56.85 o 
  -8   4  27     2420.79     2316.06    129.50 o 
  -7   4  27     2227.56     2238.48    116.86 o 
  -6   4  27     5182.21     4952.33    168.12 o 
  -5   4  27      895.47      780.71     63.08 o 
  -4   4  27     1038.96      929.13     65.22 o 
  -3   4  27     1342.82     1236.09     72.09 o 
  -2   4  27      726.28      556.47     40.51 o 
  -1   4  27     3007.81     2658.67     80.74 o 
   0   4  27      157.12      212.83     24.02 o 
   1   4  27     2463.66     1979.42    109.23 o 
   2   4  27      554.56      351.42     29.21 o 
   3   4  27     1455.43     1149.38     76.42 o 
   4   4  27      732.98      624.90     50.86 o 
   5   4  27      525.70      523.64     50.79 o 
   6   4  27     4382.10     4133.61    152.49 o 
   7   4  27     2919.12     2883.29    141.07 o 
   8   4  27     1893.09     1867.66    130.30 o 
   9   4  27      207.36      177.51     65.53 o 
  10   4  27     1792.82     1845.55    131.45 o 
 -10   5  27     5574.65     5899.53    321.51 o 
  -9   5  27     1203.61     1275.99    106.38 o 
  -8   5  27     1346.69     1556.05    102.51 o 
  -7   5  27     5965.22     5869.25    273.43 o 
  -6   5  27    13989.35    15119.81    552.34 o 
  -5   5  27     3811.11     4337.91    155.80 o 
  -4   5  27     2852.23     3086.35    115.65 o 
  -3   5  27     4868.25     5072.29    143.11 o 
  -2   5  27    19782.46    20829.50    605.86 o 
  -1   5  27     9989.21    10828.98    312.98 o 
   0   5  27        7.66       67.80     29.36 o 
   1   5  27    10178.99    10867.42    300.02 o 
   2   5  27    21472.02    22027.34    678.65 o 
   3   5  27     4953.17     5114.27    160.01 o 
   4   5  27     2668.43     2573.63    109.98 o 
   5   5  27     3810.26     3839.78    220.87 o 
   6   5  27    13165.83    13722.05    615.76 o 
   7   5  27     6880.09     6965.32    307.67 o 
   8   5  27     1250.50     1383.41    101.33 o 
   9   5  27     1157.77     1285.09    122.17 o 
  10   5  27     5127.00     5349.13    298.50 o 
  -9   6  27      858.09      997.23     95.86 o 
  -8   6  27     1922.59     1727.52    107.98 o 
  -7   6  27      399.57      399.10     58.21 o 
  -6   6  27     1005.37      861.18     68.86 o 
  -5   6  27      115.93      156.82     40.22 o 
  -4   6  27      863.98      988.70     83.12 o 
  -3   6  27     3236.84     3164.74    146.23 o 
  -2   6  27      255.53      232.85     53.31 o 
  -1   6  27      272.33      231.93     52.70 o 
   0   6  27     1969.19     1682.45     93.53 o 
   1   6  27       89.46      121.77     51.49 o 
   2   6  27      446.67      436.75     71.15 o 
   3   6  27     2340.56     1945.47    126.97 o 
   4   6  27      588.69      542.16     71.52 o 
   5   6  27       58.24      128.57     37.59 o 
   6   6  27      745.46      645.48     96.34 o 
   7   6  27      504.74      445.27     66.92 o 
   8   6  27     1489.38     1273.41     98.81 o 
   9   6  27     1050.64     1053.26    101.75 o 
  -9   7  27      391.50      442.40     79.65 o 
  -8   7  27       43.76       64.19     53.65 o 
  -7   7  27     2086.39     2225.98    161.31 o 
  -6   7  27      807.25      800.00     85.93 o 
  -5   7  27     2741.57     2683.59    160.34 o 
  -4   7  27      590.80      596.70     81.02 o 
  -3   7  27      252.54      302.68     57.64 o 
  -2   7  27      986.53      919.85     98.32 o 
  -1   7  27      634.79      785.01     70.16 o 
   0   7  27       30.19       10.17     14.38 o 
   1   7  27      575.42      587.59     88.47 o 
   2   7  27      550.32      514.67     68.59 o 
   3   7  27      173.22      201.25     57.99 o 
   4   7  27      245.89      171.19     33.95 o 
   5   7  27     2364.25     2079.76    167.59 o 
   6   7  27     1278.64     1192.37    108.75 o 
   7   7  27     1861.29     1724.68    146.09 o 
   8   7  27       52.56      108.33     66.82 o 
   9   7  27      264.61      214.30     81.51 o 
  -8   8  27     1317.19     1508.85    152.63 o 
  -7   8  27     4271.10     5187.45    278.70 o 
  -6   8  27      413.45      371.44     81.24 o 
  -5   8  27     6117.50     7055.59    354.08 o 
  -4   8  27     5010.47     5402.74    258.65 o 
  -3   8  27     6874.54     7814.97    301.33 o 
  -2   8  27     5203.41     5910.45    266.79 o 
  -1   8  27     7359.77     8152.71    351.47 o 
   0   8  27     7130.95     8281.34    386.42 o 
   1   8  27     6656.77     6322.93    613.46 o 
   2   8  27     4842.71     4803.57    361.24 o 
   3   8  27     7518.04     8352.29    359.72 o 
   4   8  27     5405.39     5686.53    249.00 o 
   5   8  27     5673.92     6170.77    305.35 o 
   6   8  27      539.63      591.55    115.65 o 
   7   8  27     4091.24     4613.12    254.64 o 
   8   8  27     1606.38     1718.77    180.38 o 
  -7   9  27     1044.93     1254.28    157.83 o 
  -6   9  27      652.45     1118.00    170.42 o 
  -5   9  27     2456.82     2736.30    196.06 o 
  -4   9  27      130.88      151.62     69.49 o 
  -3   9  27     2770.80     3033.58    173.28 o 
  -2   9  27      661.89      891.48     79.53 o 
  -1   9  27     3007.97     3269.92    216.07 o 
   0   9  27      215.66      320.81    115.47 o 
   1   9  27     2129.69     2345.62    224.50 o 
   2   9  27      870.51     1368.34    211.21 o 
   3   9  27     3364.64     3281.28    274.76 o 
   4   9  27        8.70      -36.94     65.99 o 
   5   9  27     2139.52     2280.73    196.35 o 
   6   9  27      436.44      726.45    113.88 o 
   7   9  27     1070.19     1191.87    143.40 o 
  -6  10  27       78.21      100.81     99.64 o 
  -5  10  27     1200.81     1534.63    166.68 o 
  -4  10  27      478.49      476.03    106.74 o 
  -3  10  27     1271.21     1268.13    157.41 o 
  -2  10  27      554.74      669.38    109.28 o 
  -1  10  27       84.94      137.39     94.62 o 
   0  10  27      104.05       66.52     69.87 o 
   1  10  27      227.15      218.51    135.44 o 
   2  10  27      640.82      868.51    198.42 o 
   3  10  27      840.82      647.76    100.24 o 
   4  10  27      406.10      364.28     80.23 o 
   5  10  27     1366.09     1628.12    174.67 o 
   6  10  27      111.69      140.46     72.59 o 
  -4  11  27     3595.87     4279.60    277.69 o
[truncated: 101,303 more chars]
